# Supplementary material for: Novel molecular subgroups within the context of receptor tyrosine kinase and adhesion signalling in multiple myeloma
Source: Blood Cancer J. 2021 Mar 4;11(3):51. doi: 10.1038/s41408-021-00442-2 (PMC7933144; doi:10.1038/s41408-021-00442-2)
Supplement: Supplementary file 4 — Table S3 [file 41408_2021_442_MOESM4_ESM.xlsx]

## Sheet: Tabelle1
Table S3 Validation of selected mutations by Sanger Sequencing. RTK: receptor tyrosin kinase,
MM: multiple myeloma, het: heterozygous, hom: homozygous, WT: wild type,
WES: whole exome sequencing, PBMC: peripheral blood mononuclear cell, Chr: chromosome
Note: This table uses the EGA-code. Please see Table S6 for the corresponding MM-code
used for Tables S4 and S5.
RTKs	Chr	position	RefBase	Verified	Tumor mutation status	MM-WES-samples	PBMC mutation status	PBMC-WES-samples	Remarks	Recognition Sequence	Primer_F	Primer_R	Amplicon length	sampleAlleles	functionGVS	aminoAcids
FGFR3	4	1808988	G	yes	het	39	WT	40		CGTGAAG	GCGCCTTTCGAGCAGTA	ACACACACACACAGACCAA	263	G/T	stop-lost	stop,LEU
MUSK	9	113538154	C	yes	het, het	13, 39	WT, WT	14, 40		GATCCGA	GCTCTGCCACAAATTTGCTTTA	CTTGGGAGAACTCTGTGTTACC	264	C/T	missense	SER,PHE
NTRK3	15	88727486	T	yes	het, het	13, 40	WT, WT	14, 41		ATGTCCA	TGTGAAGAGATGGCCTTTGAA	CACCACGCAGAGGAAGAAA	429	T/C	missense	ASP,GLY
NTRK1	1	156843724	G	yes	het	3	WT	4		TTCGAGT	TGAGACCAGCTTCATCTTCAC	AGGACTCCAGACTCCTTTCT	337	G/A	missense	GLU,LYS
ERBB2	17	37884122	C	yes	het	4	WT	5		TGACACC	ATGTGAACCAGCCAGATGTT	GCCGTAGGTGTCCCTTTG	313	C/G	missense	THR,ARG
EPHB4	7	100420241	C	yes	het	39	WT	40		CCTCGGC	GAATCGAGTCAGGTTCACAGTC	ATTCTGGAACGGGAACCAAG	323	C/T	missense	GLU,LYS
ROS1	6	117730760	C	no	WT	37	WT	38		CTTCATA	CTAGAGTGGTGCAGCCTATTT	GGCACTCCGATTTCAAAGATTTA	253	C/T	missense	GLU,LYS
FLT4	5	180057299	A	n.e.	n.e.	133, 139, 146, 148	n.e.	134, 147		CTGTTGACCAAGAGCGTGTCA	GCTTTGCTGGAGGGACAA	GTTCGTGAGAGGTGAGACTTG	466	A/C	missense	LEU,VAL
EPHB1	3	134911579	C	yes	het	123	WT	124		TAACATCATTCGCCTGGAGGG	CTCCATTAGATGACTTCCCTCTTG	CGATTCCTGATTGGTAGGTTGT	421	C/T	missense	ARG,CYS
FGFR1	8	38277124	T	yes	het	110	WT	111		GTCACTCTTCTTGGTACCACT	CAGGAAATTCACGGGCTACA	CTAGCTAGAACTTGCCATGGTT	530	T/C	missense	LYS,ARG
EPHA3	3	89448622	G	yes	het	115	WT	144		TTTGAAACTAGTCCAGACTGT	TCTGACCTCAAAGCAGGAAC	ACACAGGGCTCTGCAAAT	326	G/T	missense	SER,ILE
EPHB4	7	100421406	G	yes	het	121	WT	122		ATGGTGAAGCGCAGCGTGGCG	CGCATCGCTCTCATAGTAGAAG	CTTTCTCAGTCCCTCTCACTTTAT	331	G/A	missense	ARG,CYS
ROS1	6	117725525	C	yes	het	122	WT	123		TGCAGATTTCCATCGTAATGT	GGTCTGGGTTGAGGTACAAAG	GAGTGCGTGGTGAGTGAAA	220	C/T	stop-gained	TRP,stop
NTRK1	1	156838306	C	yes	het	17	het	18	Peak in corresponding normal sample much smaller than in tumor sample	CCCACGCTG	GAACCCTCTGCACTGTTCTT	AACCTCAGTGTGCTCCTTATTC	651	C/T	missense	THR,MET
NTRK1_2	1	156843724	G	yes	het, het	3, 63	WT	4		TTCGAGT	GTCAACAACGGCAACTACAC	CTACTCTGGGACTCATTCCTTC	458	G/A	missense	GLU,LYS
FGFR3	4	1805528	T	yes	het	43	WT	84		GGGTTTTCT	AGGTTCTCTCCTTGCACAAC	GGCCGTAAGTCACAGGATTC	214	T/G	missense	PHE,CYS
FGFR4	5	176519325	G	yes	het	20, 97, 112	WT	19, 113		GAGCGGTCC	GTCCTTGACCCGAAGCAATA	ACCTTTAGGACTTGCACATAGG	367	G/A	missense	ARG,GLN
ROS1	6	117730760	C	yes	het	37	WT	38		TCTTCATAT	CTAGAGTGGTGCAGCCTATTT	GGCACTCCGATTTCAAAGATTTA	253	C/T	missense	GLU,LYS
TEK	9	27157997	T	yes	het	57	WT	58		GAAGTTACT	GGTGCCATGGACTTGATCTT	TGGACTGGGTAGTCTCCTTTAT	494	T/A	missense	VAL,ASP
INSR	19	7126627	G	yes	het, het	102, 104	WT	95		TGAAGAAGC	GAAGCTGATGAGTAGGGTTCTG	GCAAGACTGCAACTCTGAAATG	402	G/A	missense	SER,PHE
AXL	19	41744061	T	yes	het, het	105, 107	WT	106		GAGGTAAGA	ACACACGCACCCTTGAAA	GAAGGAGATTGAGGCCATGAG	442	T/C	splice-donor	none
Adhesion
AGRN	1	978974	G	yes	het	20	het	19	PBMC not covered in WES	CGGGCGCTGCGTGTGCCCCTC	CTCTACGATCCTGTGTGCGG	GCATCTCCACAGGTCTCTGC	496	G/A	missense	VAL,MET
AGRN	1	981353	C	yes	het	17	het	18	PBMC not covered in WES	GACGCTTCTGCGCCTGCGACC	CAAGTGTGGGCAGTGTCCA	CTTCACATCCCACACCCCTC	601	C/T	missense	ALA,VAL
CHI3L2	1	111777620	G	yes	het	17	WT	18		TGATGGACTGGATGTAAGCTG	GGATCAATGTTCCGGCCCAA	CTCCCAATGTGGCCATGGAT	425	G/A	missense	ASP,ASN
GPR113	2	26537347	C	yes	het	20	het	19	PBMC not covered in WES	GATGCAGCAGCTCAGCTGGAA	GCATGGCTCTGATGGGGTAG	CGACAGATGTGGCTCGACTT	292	C/T	missense	SER,ASN
ITGAV	2	187532500	T	n.e.	n.e.	35	n.e.	36		AGCACATCTATGAGGTTTGCA	GGAGCACAAGGAGAACCCTG	TTGGCTTGCTCACGAGGTTT	108	T/A	stop-gained	TYR,stop
LAMB2|LAMC1	3	49162187	C	yes	het	35	WT	36		GCAGTGGGCACAGTGTGGACC	TGTGCCAACCAAGATGAGCA	GATCCTGATGCCTGTGACCC	211	C/T	missense	CYS,TYR
PODXL2	3	127379716	C	yes	het	20	het	19	PBMC not covered in WES	TTCGAGGCTCCTCAGGAAGCA	GAAGAAGCCAAGCCTCAGGT	GGAGCTGTGGTTTGAGGGAA	356	C/T	missense	PRO,LEU
PCDHGC3;PCDHGB4;PCDHGA8;PCDHGA12;PCDHGC5;PCDHGC4;PCDHGB7;PCDHGB6;PCDHGB5;PCDHGB3;PCDHGB2;PCDHGB1;PCDHGA11;PCDHGA10;PCDHGA9;PCDHGA7;PCDHGA6;PCDHGA5;PCDHGA4;PCDHGA3;PCDHGA2;PCDHGA1	5	140869472	G	yes	het	11	WT	12		ACCCCAGCCCGCTCAGGGACC	ACACTCTAAGCCCCAACAGC	CGGAGCAGCAGAGTACCAAT	280	G/A	missense	ARG,HIS
COLEC10	8	120101935	A	yes	het	35	WT	36		ATGGTGAAAAAGGAGATCCAG	ATGTCCACCTTACCCTGGGA	GGGCATTCAGATGGCGAGTT	309	A/C	missense	LYS,ASN
COL5A1	9	137715293	A	yes	het	20	het	19		GAGGCAGGCCACCCAGGACCC	CTTCTCTGCTGTGGCTGATAG	CCTGTAAGCTTCCTGTGATAGAC	370	A/C	missense	HIS,PRO
MUC2	11	1085798	G	yes	het	20	het	19	PBMC not covered in WES	CACCGAGAACGTCCCCTGTGG	GCGGCTCTCCAGATCCAAAT	CAGTCACTGGCTGGTCTGAG	386	G/A	missense	VAL,ILE
PCDH9	13	67802321	T	yes	het	11	WT	12		TTGTGAAAATTTCCCCAGTGC	ATCACCACCTCAAGTTCAAAGA	TAAGGCTGGATTCCGCAATAG	304	T/G	missense	GLU,ASP
COCH	14	31349892	T	yes	het	29	WT	30		GTGGCTCTAATGTTGGGAATT	CCTCCTCTTGAGACTGCTAATG	ACCCGGCCTCATTTGATTT	400	T/C	missense	MET,THR
CSPG4	15	75981803	G	n.e.	n.e.	17	n.e.	18		TGGCCCCTCCGAAGGCATGAG	CTGCCATGTGGGAAGATGAT	GCTTGAGTGGAGGCATGT	345	G/A	missense	ARG,TRP
CSPG4	15	75982492	G	n.e.	n.e.	17	n.e.	18		CGAAGTATGCGTAGGGTACTG	TGACACTGAGGTCTTCCATGC	ACTCAGGACGAAGGAACCCT	424	G/A	missense	THR,MET
CSPG4	15	75982513	A	no	WT	17	WT	18		GTCCACGGAGATTTCCAGCCG	GCCATTGACACTGAGGTCTT	TACCGTATTGCTCCACAACAG	280	A/G	missense	ILE,THR
CSPG4	15	75982581	G	n.e.	n.e.	17	n.e.	18		CAGGCACACTGTTGTGGAGCA	GACTCCTCGGTTCGAAGTATG	CCCTAGAGTTTACACTCACCAC	263	G/C	missense	ASN,LYS
CLEC16A	16	11272330	G	yes	hom	20	hom	19	PBMC not covered in WES	CTGTCCCCCAGCCTCGTCCCT	CATGAGTCCAGAACTGCCTAAG	GGACAAGGGTCAGCGATTC	218	G/A	missense	SER,ASN
CDH13	16	83378606	C	yes	het	1	WT	2		GAAGGGTCACCCACAGGTATG	GAATGACAACCGACCGATCTT	GCTTTCCAACCTGGCTTCTA	223	C/A	missense	PRO,HIS
ITGA3	17	48156901	G	yes	het	17	het	18	PBMC not covered in WES	TGCCAAAAAAGCCAAGTCTGA	TGCATGCTACAGGGCAGAAA	CTCTGAGCAGCTCTATCGCC	546	G/A	missense	ALA,THR
ICAM4	19	10397987	A	yes	het	17	het	18	PBMC not covered in WES	GTGTCTTACCAGCTGCTCGAC	GGAAGTCAGTGCAGCTCAA	GGCAGCGCAAAGTGTATTTC	405	A/G	missense	GLN,ARG
LRFN3	19	36431525	C	yes	het	17	het	18	PBMC not covered in WES	CTGTGACCCCCCGCGGGACGG	GGCTGCTAGGCAACTCAA	ACCTGTAGACGAGGATGTCA	414	C/T	missense	PRO,SER
SIGLEC10;LOC100129083	19	51919235	T	yes	het	35	het	36	also other mutations	ATCCCCAGCCTTCACCCCGGG	ATGAGGGTCTACACAGGTAAGA	CCCAGGGAAATGTCCCATAC	392	T/C	missense	LYS,ARG
SIGLEC10;LOC100129084	19	51919244	G	n.e.	n.e.	35	n.e.	36		CTTCACCCCGGGCAGCTCCAG	CAAGCCTGTTCTCCGCTCG	CTGGGCCAGTTGTCTTTAGATGAA	352	G/C	missense	PRO,ARG
SIGLEC1	20	3674151	C	yes	het	17	het	18	PBMC not covered in WES	GGGGGGCCCACACCGCAGCGG	CCTGTGGGCTTCTGTCATT	AACCTGACCTGCCTTGTG	253	C/T	missense	VAL,MET
SIGLEC1	20	3687739	A	yes	hom	9	WT	10		GCTGGGAAGAATGAGGCCAGG	TGACCTCAGCAACCAAACA	ACACAGGCTCGGACTTCTA	284	A/T	missense	PHE,ILE
FLRT3;MACROD2	20	14306474	G	yes	het	3	WT	4		ACAGTTCCTTGAGAAGAGCGA	AGCTTCGGTTACTACTGCTTTC	CCCTTCGAATGTACAACCCTAC	399	G/A	missense	SER,LEU
FLRT3;MACROD2	20	14307753	G	yes	het	11	WT	12		TCATCTAAATGTAATTCTTCC	CTTCTATAGTCCTGGGCAAACC	CCAACAGGAATACCAGAGGATG	379	G/A	missense	HIS,TYR
LAMA5	20	60886485	G	yes	het	20	het	19	PBMC not covered in WES	CAGTCCTCTAGGCCCCAGGCC	CCAGGATGCCCACAAACT	GTCTGGCACCATTTACAACTTC	490	G/C	missense	PRO,ARG
LAMA5	20	60902965	G	yes	het	21	WT	22		CACGCCAGGCGCAGTGCCCGC	ACGTTCTCCTAGGGATGAGAG	ACTTTGGTGTGAGTGACCTG	404	G/A	missense	ALA,VAL
LAMA5	20	60910124	T	yes	het	17	het	18	PBMC not covered in WES	GAAGCCATCCTTGCAGGACGC	TGGGTTCCCCAGCATAAACC	ACCAAGGTGTGGGGGATTTG	250	T/G	missense	LYS,THR
LAMA5	20	60921598	G	yes	het	21	WT	22		GGGTGGTTGGGAGAGCGGTAG	CCCAAGAACACCTCTTTCCA	CATGCCACCGACTGTTACTA	344	G/C	missense	PRO,ALA
CDH18	5	19721465	G	yes	het	21	WT	22		TAGGGTC	GCACGGGTATAAATAATGGGTTATC	CTACAGGTGACAGCTACTGATG	336	G/A	missense	PRO,SER
CELSR2	1	109793407	C	yes	het	5	WT	6		GACCCAG	CCATGGATGCCCTCTTTGATAG	GAACACAGGGTCATGGTCATT	212	C/G	missense	PRO,ALA
PCDH8	13	53420594	C	no	WT	3	WT	4		CTTCGCG	AGCACGATGATGACGATCAG	CCAATGGCTCCCTAGAAGTG	424	C/T	missense	GLU,LYS
PCDH10	4	134071689	T	yes	het	4	WT	5		ATCTCTG	GTGCTGTACGTGAACGAGAAA	TCCAGGGAGAAGTAGCTGTT	296	T/A	missense	SER,THR
PCDH15	10	55568537	T	yes	het	31	WT	32		ACCTGAT	TCACTTTGGAGAACACACAGAA	CCCTGTGGAAGAAAGTACAGAC	325	T/G	missense	GLN,PRO
PCDH15	10	55839153	C	yes	het	37	WT	38		TGTCCAT	GCACAATAGCAAATTCAGAGTATAGG	GGAAGGTAGGAAATCAGCTCAG	519	C/A	missense	ASP,TYR
PCDHGB1;PCDHGA4;PCDHGA3;PCDHGA2;PCDHGA1	5	140736949	G	yes	het	3	WT	4		GCTGAAG	TCAAGCAGAGGCTTGTAGTG	TGATGAGCGTGTCTGCATAG	429	G/A	missense	GLU,LYS
PCDHA3;PCDHA2;PCDHA1	5	140182077	C	yes	het	7	WT	8		GCTCGCC	CTCTCCACTTAGCACAGTCAT	TGTTCTCCTTCACGAACACC	317	C/T	missense	SER,LEU
ALCAM	3	105243337	A	yes	het	39	WT	40		ACAATAG	CAGTACGACGATGTACCAGAATAC	GTTCCTCACTGCAAATCTCCT	370	A/G	missense	ILE,VAL
ALCAM	3	105252465	G	yes	het	33	WT	34		TCAGAAG	GGGTCAAGAAACCCTTGGAATA	GTCAGAACAGGTCCTCTGAATG	248	G/A	missense	GLU,LYS
CD101	1	117561138	C	yes	het	39	WT	40		GGGCTTC	CGAAAGTGTCGCAGTCTTTATTT	GGGAGGATTGCTATTTGTTTGTT	234	C/T	missense	ALA,VAL
KIRREL2	19	36348270	C	yes	het	7	WT	8		CAACAGC	TCTTCACTAGCGAGAAGGGA	GCGTGGAGAGAACACTCTTAC	274	C/T	stop-gained	GLN,stop
MADCAM1	19	498588	C	yes	het	9	WT	10		GACCCCA	GCCCATCCTCCTGTCTATTC	CGTCCCGAAGTGCTTGT	586	C/G	missense	PRO,ALA
NCAM2	21	22881235	T	yes	het	23	WT	24		TGCTAAT	CAGGGAATAGGCGTCAACAA	CTACAACGCCCTCAGGTAAAG	475	T/G	missense	LEU,ARG
CNTN2	1	205027147	G	yes	het	33	WT	34		CAGGTGT	GGACATTCCCATCATCAGAGAAA	CATCTCGGTACCATTCATCTTCC	391	G/A	missense	VAL,MET
CNTN6	3	1425011	G	yes	het	34	WT	35		CCAGAGT	GAAGGAGAAGGATCCCTGAGTA	GAAGTCCATTGGCACATTCATAAG	333	G/C	missense	GLN,HIS
COL6A6	3	130340698	C	yes	het	3	WT	4		AATCAAG	GCCATAACTCTTCTCTCGTCTG	CTGAGCTGGAATCCCTGATTT	371	C/T	stop-gained	GLN,stop
COL11A1	1	103540211	A	yes	het	5	WT	6		AAAACCG	ACCACTATACTCACAGAGGAAGA	GTGAATACTGCTTTGGCAACC	379	A/C	missense	VAL,GLY
COL16A1	1	32119582	G	yes	het	27	WT	28		GTCGTCC	GACACAGCCAGTCAGATTACTT	CATACTCCTTGCCCTGACATC	460	G/A	stop-gained	ARG,stop
CRTAC1	10	99771003	G	yes	het	23	WT	24		TTGGTGA	CCACAGACCTATGAGTGAGAAC	GGCCTACCCAGGACTTTAAT	400	G/A	missense	THR,ILE
LAMA1	18	6948527	C	yes	het	9	WT	10		TCCCCAA	TCCAGTGGGTCCTGTCTTAT	GACCAGTCTGATGAAGTGGAAG	335	C/T	missense	GLY,GLU
LAMA1-1	18	7042171	C	yes	het	3	WT	4		CATCCCTT	GTAGGTGCTTGATACGTACTTGG	GCCTTTCAGGTGTCTCCTTATG	257	C/T	missense	ASP,ASN
LAMA2	6	129785557	C	no	WT	5	WT	6		TTTCTTC	TCAGTCCTCAGGTGGAAGATAG	CAGACAATCATCCCAGGCTTT	297	C/T	missense	SER,PHE
LAMB1	7	107642157	C	yes	het	3	WT	4		GCGCGCA	GCAAGTGGCTGACGATACA	TTTCCGTGTCCTTCTCCTTTC	378	C/T	missense	ARG,HIS
ITGA2B	17	42463051	C	yes	het	4	WT	5		TTTCTAG	CGTAGCTGGCGCTTACTAAA	TTGTGCCTTCCAGGTGATG	400	C/G	missense	GLU,GLN
ITGAE;GSG2	17	3627339	C	yes	het	7	WT	8		CGCCGCA	GATGTTTGCGTTTGAACCTCTT	GGTCACGGTTAGGCTTGG	372	C/G	missense	PRO,ARG
CYTH1	17	76694970	C	yes	het	3	WT	4		CCACAGT	CTGGGCCTTACTACCACTTTC	TCCCAAAGTGCAGGGATTAC	472	C/T	missense	VAL,MET
ITGAM	16	31271390	C	yes	het	25	WT	26		TGGCTCT	CGCCCTCTTCCTTTGAATCT	CTGTTCTCCCTGCTTCTTCTT	330	C/A	missense	ALA,ASP
ITGA11	15	68641226	T	yes	het	27	WT	28		TCGTTCT	TGACAGATCCAGAGAGCTAGAA	GTAAGTGGGCTACCAGTAACAA	406	T/C	missense	ASN,SER
TLN1	9	35720114	A	yes	het	39	WT	40		GAAATTC	ACTGGAATGGATGTTTGGAGAA	ACCTGCAAAGGTAGTGTAACC	420	A/T	missense	ASN,LYS
TLN2	15	63125707	C	yes	het	27	WT	28		AAGCGGA	GGACCTGTCATCTGCTTCTT	GGCAGCAGCAATGGATTTAG	234	C/T	missense	ALA,VAL
ICAM5	19	10405227	G	yes	het	61	WT	62		GCAGCGCGTGT	GATGAATCTACCTGCCCAAGTC	ATTCATCCGCCTCAACCTTC	430	G/A	missense	ARG,HIS
FCER2	19	7762413	A	no	WT, WT	20, 97	WT	19		CTCACACTGGG	GTCTCTTTGCCTGGGTTCTT	AGATCTCTTCCCGGTCTATCC	414	A/C	missense-near-splice	SER,ALA
PCDHGB3;PCDHGB2;PCDHGB1;PCDHGA7;PCDHGA6;PCDHGA5;PCDHGA4;PCDHGA3;PCDHGA2;PCDHGA1	5	140762629	G	yes	het	57	WT	58		GGCTGGAGCCC	CAAGAGAAGCAGGACGACTATG	AGATCTCTTCCCGGTCTATCC	305	G/T	stop-gained	GLU,stop
TENM2	5	167551857	G	yes	het	43	WT	84		CAGTTGATTGC	CTTGGGCTACTCCATTTGCTA	CCTTGTGGCTTACCAACAGA	355	G/C	missense	ASP,HIS
SULF2	20	46311757	T	yes	het	89	WT	90		CACGTTGGGGC	CCCTGGATTTCCTGGCATAC	AGCTGGACAACACGTACATC	388	T/C	missense	ASN,ASP
DSC1	18	28739485	G	no	WT	20	WT	19		GCAAAGTAATGTTAAAACCTC	CTCCCAAAGTGCTGGGATTAC	ACAGTGCTATTCCTAAAGCTATTCT	407	G/T	missense	THR,LYS
MUC16	19	9059894	C	yes	het	61	WT	62		GCTCTGTGGTCTTCACCAGCC	CCACATTGGTCATCTCCAGTT	CCTCATCTTCTCCCGTTTCTTC	225	C/A	missense	LYS,ASN
ICAM5	19	10405227	G	yes	het	62	WT	63		GAGCAGCAGCGCGTGTCCCGA	GATGAATCTACCTGCCCAAGTC	ATTCATCCGCCTCAACCTTC	430	G/A	missense	ARG,HIS
HSPG2	1	22154913	C	yes	het	23	WT	24		TTGCCATTCACTGACACCTGT	CAGGCACTGGAACTCATACTC	GGGCATGATCACACCTACTT	396	C/T	missense	VAL,MET
CRTAC1	10	99771003	G	yes	het	23	WT	24		AACTGAGTTGGTGACTGCAGT	CAGACAACCACAGACCTATGAG	CTCCATGAATGGGAGAGAAAGG	436	G/A	missense	THR,ILE
DSCAML1	11	117375690	A	yes	het	23	WT	24		TCCACCGAGCAGTTGAGCACA	GGACAAGAGGAAATACGGAGTC	AGGAGACCCATCAGAGACTAAA	409	A/G	missense	CYS,ARG
NCAM2	21	22881235	T	yes	het	23	WT	24		GCACTGCTGCTAATTCTTGTG	CAGGGAATAGGCGTCAACAA	CTACAACGCCCTCAGGTAAAG	475	T/G	missense	LEU,ARG
COL6A3	2	238303824	C	no	WT	25	WT	26		AATATTATATCAGCAGCCGCA	GGTATGTGGGTTTCCGTTGA	GAGTATGGAACTTGGGCTAGTG	400	G/C	missense	ARG,SER
ITGAM	16	31271390	C	yes	het	25	WT	26		CCAGCCATGGCTCTCAGAGTC	CGCCCTCTTCCTTTGAATCT	CTGTTCTCCCTGCTTCTTCTT	330	C/A	missense	ALA,ASP
PCDHGB2;PCDHGB1;PCDHGA5;PCDHGA4;PCDHGA3;PCDHGA2;PCDHGA1	5	140745594	C	yes	het	29	WT	30		CTGTACCCCGCCCTCCCCACA	GCCCTTGTCCTCCTATGTATC	CGTTCTGGCCTGAATCTTTG	308	C/T	missense	ALA,VAL
PCDH18	4	138453049	C	yes	het	31	WT	32		GGCTCGAAATCGAACAGTAGA	CAACTGCTGCACTCTCAGATA	CACGATGTACTGGGCAAGAA	391	C/G	missense	ARG,PRO
MUC4_1	3	195510030	C	n.e.	n.e.	102	n.e.	95		TGGACACTGACGAAGCGTCGG	GCATGACCTGTGAACACTGA	CTCTTCTTGTCACCGAGACTTC	283	C/G	missense	ARG,PRO
MUC4_2	3	195507205	C	n.e.	n.e.	105, 107	n.e.	106		TGAGGAAGTGCTGGTGACAGG	AGGGATGGTGACAGGAAGA	CACCAGCACTTCCTCAGTATC	394	C/T	missense	SER,ASN
MUC4_3	3	195507206	T	n.e.	n.e.	105, 108	n.e.	106		GAGGAAGTGCTGGTGACAGGA	siehe 201+202!	CACCAGCACTTCCTCAGTATC	394	T/C	missense	SER,GLY
MUC4_4	3	195507221	G	n.e.	n.e.	105, 109	n.e.	106		ACAGGAAGAGGGGTGACGTGA	siehe 201+202!	CACCAGCACTTCCTCAGTATC	394	G/A	missense	PRO,SER
ADAMTS14	10	72520490	G	yes	het, het	140, 143	WT	141		TACCACCCCCGGGGGGCTGCC	AAAGCCAACGGGATCAGAG	GGGCAGTACACAGAGTGTAAA	316	G/T	missense	GLY,TRP
ADAMTS16	5	5235214	C	yes	het, het	129, 137	WT	130		ACAGTGTTGACTTCCGTGCTG	AGCCGAGATCACACTACTACA	CAGAGCGACGTCTGGTTTATT	481	C/G	missense	ASP,GLU
CDH16	16	66945182	G	yes	het, het	140, 143	WT	141		ATTTCTCAATGCAGAGCCAGC	CCATTCTCAGAGAGGAACATTGA	CACAGAGAGGGTGTGGAATTTA	401	G/T	stop-gained	CYS,stop
CDH20	18	59217217	C	yes	hom, het	140, 143	WT	141		TCAGATAACACAGCACGGATT	CAA ATG CTG ATC CAG GCA AAC	AGGACTCCACAGAAGGGAAA	449	C/G	missense	THR,ARG
CLDN17	21	31538539	C	yes	het	110	WT	111		GGAATCAGAACGAAGATGCCC	GGATATCTGTACCCTTGCTTCTT	CTATAGCTCCTTGTTGGCTCTC	396	C/T	missense	VAL,ILE
CLEC14A	14	38724716	C	yes	het	115	WT	144		CTGGTACTTGCACAGGTAGCC	CATCGCCCGAGAGTTTGT	CCTGGAGAACGAGCCTTTG	413	C/A	missense	CYS,PHE
CLEC19A	16	19318942	G	yes	het, het	27, 114+136	het	28		AGATGATGGCGTCCACGCGGA	CCAGATAGCAGTAGCCTCAATG	CTCTCCAAGGTGCTGAACAA	414	G/A	missense	VAL,ILE
CLP1	11	57427279	G	yes	het, het	3, 63	WT	4		GGAAAAGGAAGAAGAGCGAGG	GAGCTGACCCGAAACAAGAA	CCACATCCAGCTCCACATAAG	316	G/A	missense	GLU,LYS
CNTN1	12	41316191	G	yes	het, het	133, 139	WT	134		TAATAACTACGGGATGGTCAG	GAACTGTGTTAGCTCCGTAGAG	GCCTTCCTCTCACTATCCTTTC	335	G/C	missense	GLY,ARG
COL11A1	1	103544344	T	yes	het, het	133, 139	WT	134		CCATGCTCATTATATATAGAT	CTTCCCGTCAGCGATGTTA	GGTGGAACTTTCCCAGAAGA	216	T/G	missense	ASN,HIS
COL17A1	10	105799253	A	yes	het, het	133, 139	WT	134		TGGTCCCTGAAGGTTGAGTCC	CTCTTCTCTCTCCCAAGACTTTAC	GGCTGTTAGTGGGTGAGAAA	374	A/T	missense	LEU,HIS
COL1A1	17	48263159	C	yes	het	150		151		TCGACAGTGACGCTGTAGGTG	ATTACCACGTGGGAGTGATG	CAGACTGGCAACCTCAAGAA	209	C/T	missense	VAL,ILE
COL4A3;LOC654841	2	228158019	G	yes	het, het	140, 143	WT	141		AGTCCTGGAAGTCCTGGCCTC	ATCACAGTGCTGGCAGATAG	CCTTGGGCTGAATTTGTTGAG	527	G/C	missense	SER,THR
COL8A2	1	36563720	G	yes	het	53	WT	72		GGGAGGCCCCGGAGGGCCCGT	CATTGTAGAGAGTCCGGTCAAA	GTCCAGCTGGCCCTATTG	396	G/A	missense	PRO,LEU
CSPG4	15	75975255	G	yes	het, het	135, 145	WT	92, in corresponding normal samples that were not included in WES		AGTGCCCGGCGCCCCCCGCAG	CGTCACTCGGAAGAAGTGTC	GGCAAGGCAGAACCTTCA	412	G/A	missense	ALA,VAL
GPR123	10	134886482	A	yes	het	121	WT	122		CGTTTGGGGAAATTGCTTCTG	CTCAGGGTTCTTGGGACCTG	CGTTTCCTCACAGACGAGCA	280	A/C	missense	GLU,ASP
ITGB2	21	46306791	C	yes	het	123	WT	124		CCGACGATGGCGGCGATGTTG	ATTGTTCCACTGGGACTTGAG	CCATGGTGATGGATGGTGAG	309	C/T	missense	ALA,THR
ITGB8	7	20418739	C	yes	het, het	140, 143	WT	141		TCTTTATTATCTTGTTGATGT	TGTGATGATTGTGCTAGGTGCT	TCCAAGACGAAAGTCACGGG	276	C/A	missense	LEU,ILE
LAMA4	6	112466136	C	yes	het	148	WT	147		AGATTTCTTACTGCAGTTAAT	GGAGCTCAGCTTCGTGTTATT	GATGTCTGCCTCAACCTATTCC	391	C/G	splice-acceptor	none
LAMB2	3	49160752	C	yes	het, het	133, 139	WT	134		GGTATTGGCACGACGTTCTGC	GCCATGTGTTTGCTGTTGAAG	TAAGTGGTCTGGAGCGAGATAG	338	C/T	missense	ARG,HIS
LAMC3	9	133920922	G	yes	het	115	WT	144		TGTCGCCCGGGGACCTTTAAC	GGCTGTCTGAAGCAGGTATG	GATGTGATGCACCTGGAACT	308	G/A	missense	GLY,GLU
MMP25	16	3108236	C	yes	het	148	WT	147		CCGCGACCCGCACGGCTGCAC	CCATTGCGCCCTTGATTTC	CCCACTCACCGCTAAAGAG	274	C/T	missense	ALA,VAL
MUC7	4	71347050	G	no	WT	115	WT	144		CACACCTTCTGCAACTACACA	CCAGAATGCCACCACCATATC	GGATGATGGGTCTAGGGTAGTT	421	G/A	missense	ALA,THR
NRXN3	14	79175585	G	yes	het	125	WT	126		AATGACATCCGTCTGGAGCTG	CCAGTGAGTGATGGATGGATAC	TGTGGTGCGGAAGTCAAA	282	G/A	missense	ARG,HIS
PCDHA5;PCDHA4;PCDHA3;PCDHA2;PCDHA1	5	140203413	G	no	indel	121	indel	122		GTCGGCGGGCGCTGTGGGTCC	CAACGCTTGGCTTTCGTATG	GAAGGCCATGAGGTCTGTTT	508	G/A	missense	ALA,THR
PCDHA9;PCDHA8;PCDHA7;PCDHA6;PCDHA5;PCDHA4;PCDHA3;PCDHA2;PCDHA1	5	140228225	G	yes	het, het	140, 143	WT	141		GGGCCGCATCGCGCAGGACCT	ATGGCGAACACAGCAGAA	CACTGGAGGGTTGTCGTTAAT	491	G/A	missense	ALA,THR
PCDHA9;PCDHAC1;PCDHA13;PCDHA12;PCDHA11;PCDHA10;PCDHA8;PCDHA7;PCDHA6;PCDHA5;PCDHA4;PCDHA3;PCDHA2;PCDHA1	5	140307795	G	yes	het	121	WT	122		TGATGTGAATGACAATACACC	CGGGAGCAGATCAGTGAATAC	CCGGCCTTCTACTTGGAAAT	372	G/C	missense	ASP,HIS
PCDHGB3;PCDHGB2;PCDHGB1;PCDHGA6;PCDHGA5;PCDHGA4;PCDHGA3;PCDHGA2;PCDHGA1	5	140756088	C	yes	het	125	WT	126		AGTTTCTTTCCGCCTAAGCGG	AAGCGAGCCTCTTCTGATAAC	AAACGATACCCTCACCTGAAC	236	C/T	missense	PRO,LEU
PVRL2	19	45389235	C	no/yes	WT, het	146, 148	WT	147		ACCCCAAAAGCGAAGCTGGAG	CAGCTAGGTATGTCCGTGTAAC	CCCAACCCACCTTTGTCTT	542	C/T	missense	ALA,VAL
PXN	12	120662028	C	no	WT	125	WT	126		TTGAGGGCCTCGCTGGACGGG	CACTTGGTCACTGTTCCACT	CTACCCGTGCCTTCTCTTTG	418	C/G	missense	GLU,GLN
SLC3A2	11	62648569	A	yes	het	115	WT	144		CAGCCGATGAACGCGGCGTCT	CAGATGCAGTAGCCGAAACT	GCGCTCGCACGATTATGA	448	A/G	missense	ASN,SER
STAB1	3	52551970	C	yes	het	110	WT	111		ACCTGCGACACAGCCCACACC	GGCTGAGTGGGATAGAGAAGTA	GGGCTAGTTTCATGGGTCATAG	359	C/T	missense	THR,ILE
THBS1	15	39879632	G	yes	het, het	133, 139	WT	134		ATTCAGCAGCGCGGCCGCTCC	CGTACCTGATGAACCTCTGTTT	CTCAGAGAGGGTAAGTTGTGTTC	370	G/A	missense	ARG,HIS
THBS2	6	169641942	G	yes	het	133, 140	WT	135		CTCCTCGCACGAGCGTTCGCA	CCAAGCCAGGGAATGTTGATA	GATCAACGCCATCAGTGAGAA	285	G/A	missense	SER,LEU
LAMA2	6	129581881	G	no/yes	WT, WT, het, het	71,85, 99, 149	WT	52, 86	mutation only detected by Sanger, not by WES	CCTTGAATCCGCTGTCTCCTA	GTGGTGATTGTGAGCACTTTAG	CTT CAC AAG AGG AGC CAG TAT	316	G/T	missense	ALA,SER
LAMA5	20	60937557	C	no	WT	13, 39	WT	14, 40		GCATTGCTCGCGGGGTGTGCC	GGGCACAGACACAGAGATG	TGC TGA GCA AGT GGA TGA G	351	C/T	missense	ALA,THR
CD83	6	14118276	T	yes/n	het, het, WT, het	1, 43, 103, 142	WT	2, 44, 96, 144		GCAGGTTCCCTACACGGTCTC	CGCGCTCTCTCTTTCTTGTA	AGATGGTTCCTGCTGTCTTC	202	T/A	missense	TYR,ASN
CDH6	5	31299599	G	yes	het	43	WT	84		TGCTCAACATGGATCGAGAAA	TCACCATGACATCTGCATAGC	AGG GTT GTC GTT GAC ATC AG	277	G/T	missense	MET,ILE
PCDH11X	X	91090576	G	yes	het, hom	27, 114+136	WT	28		TGGCGCCCAGGAGAAAAACTA	GTGTACCTGGTATGGACTTGTT	TCG AAT CAG TGG CAC ATC TC	239	G/C	missense	GLU,GLN
FERMT3	11	63988612	G	yes	het, het	146, 148	WT	147		GTCATGGTCAGGTATGGCCCC	ACA TGC TGT CAC CCT GAT G	CAG AAC CTA CTC TTG GGA TGT G	310	G/A	missense-near-splice	ARG,LYS
CSPG4	15	75968186	A	yes	het, het, het	20, 97, 112	WT	19, 113	in previous analysis	GGGGATGATGACGCTGAACAT	ATGCTTGCCCGTCTTGTT	ACTTTGCCACTGAGCCTTAC	290	A/G	missense	VAL,ALA
Effector
ARAP3	5	141033537	A	yes	het, het	140, 143	WT	141		GGCTGGCTGGAGGGTGGACTG	CTGCTCTCCTTACTTCAGTTACC	AGTCATTGGATCAACCCTTTCT	542	A/T	missense	SER,THR
C10orf10;RASSF4	10	45472931	G	n.e.	n.e.	n.e.	n.e.	n.e.		GGCTTGGGCAGACTGCCCAAA	AGCATTTCCCTTTCAGAGACC	CACTGCCCATGGCTGATAC	462	G/C	missense	SER,CYS
CARD10	22	37912159	G	yes	het, het	87, 101	WT	88		TCCCGCAGCCGCTGCTCCAGC	GAAGTACAGCCGAGTTCTTCTC	TTGCCTGAGCTGCCTATTC	345	G/A	missense	ARG,TRP
CARD11	7	2946427	G	yes	het, het	140, 143	WT	141		TCCTTCAGCCGGCACACGCGC	GCACCCACTGCATCTCTC	TCCTTCAGCCGGCACACGCGC	516	G/A	missense	ARG,TRP
CARD6	5	40854513	T	yes	het	35	WT	36		GGCACACCACTCAAAAGCAGG	CTGTGCCCTCTCAACCTAAAT	GATAGGAATGGCCTGGGTAAAG	284	T/C	missense	SER,PRO
CASP8	2	202122994	A	yes	het, het	146, 148	WT	147		TATTGAAAGTAAAAGAAACTT	CAGTTCCTTCTGTGGTGAAGT	CCCTGTTTCTAGAGCAAGTCAA	387	A/T	stop-gained	LYS,stop
CASP8AP2	6	90575985	G	yes	het	108	WT	109		GAATCCATCAGACCAATAACA	TGATGTGCGGAAGTCAAAGA	GTTCAGAAGAGGGTACAGCAATA	224	G/C	missense	GLN,HIS
FOXO3	6	108985057	G	yes	het, het, het, het	71,85, 99, 149	het, het	52, 86		GGACGATGATGCGCCTCTCTC	CGTTCACGCACCAATTCTAAC	TCATGGTGCCTGCCATATC	202	G/A	missense	ALA,THR
JAKMIP1	4	6051553	T	yes	het	121	WT	122		TACCCCGTTATCGCCAAGGAT	GCATTCTGGGTAGGGATTCTG	CGTGGCCCTAGAAATTGGTAT	385	T/C	missense	ASP,GLY
MAP2K1	15	66729180	T	yes	het, het	133, 139	WT	134		CGTGGGCTTCTATGGTGCGTT	CTTCCACCTTTCTCCAGCTAAT	GAATACTGCCCACTTCCTTCA	387	T/C	missense	TYR,HIS
MAP3K9	14	71199633	T	yes	het, het	146, 148	WT	147		GGGCTCCTCCTTCTTGAAAAG	GTGGGAGTCAGAGATTGGTTAG	CTAGGGTTTGACTTGCTGGA	404	T/G	missense	LYS,THR
NISCH	3	52512176	C	yes	het, het	3, 63	WT	4		GGAAGGGCTTCACACCAAGCT	ACTTGACCTGAGCCACTTTAC	CCCTTTGGTCCCTTCTCTTAAC	374	C/T	missense	HIS,TYR
PIK3C2A	11	17124251	C	yes	het, het	133, 139	WT	134		CAAAAACTTTCCAAAGTCAAT	TGGTCATATCTTTGGGCCTTT	GCTGTGTAGCCACCTATGTT	273	C/G	missense	GLY,ALA
PRKAA2	1	57169951	C	yes	het	53	WT	72		CCTGAAACCTCATCCAGAAAG	GACCCTTCCTATGATGCTAACG	GTCATACGGTTTGCTCTGACT	405	C/T	missense	HIS,TYR
PXN	12	120662028	C	yes	het	125	WT	126		TTGAGGGCCTCGCTGGACGGG	GGCCAGGAAACCTGTGATTA	TCCCAAGGCTGGTCATTTC	558	C/G	missense	GLU,GLN
RAB10	2	26350795	C	yes	het	13, 39	WT	14, 40		GCGTTCCTCACGTTAGCTGAA	GCTGTTAAAGTCAGCAGTTGG	AGGTTGCGTGCTCCTTAG	434	C/T	missense	THR,MET
RAB11A	15	66169717	C	yes	het	33	WT	34		TCTCCTGTCTCGATTTACTCG	GTGGAAGTCATGCAGGTAGAA	GTGTCCCATATCTGTGCCTTTA	392	C/T	stop-gained	ARG,stop
RAPGEF3	12	48134515	A	yes	het, het	129, 137	WT	130		CCAGTACTGCAGCTCATTGAA	GTGGCAGATTTGGCAACATAC	GAGCCTCTTCAACAGTATCCAC	395	A/C	missense	LEU,ARG
RHOA	3	49412982	C	yes	het	123	WT	124		TCCACAGGCTCCATCACCAAC	ATACTCACCTGCTTTCCATCC	ATGTGTCATCCTGTAAGCTACC	235	C/T	missense	GLY,GLU
RHOJ	14	63757704	C	yes	het	125	WT	126		AAAGAAGAAACGCTGTTCTGA	GTCTGGGCAGTGAGTTGATAC	GCTGACTAGTGTGCTGTGTT	389	C/T	missense	ARG,CYS
RIN2	20	19955718	G	yes	het	115	WT	144		GCTCTGCCTGGAACGAAACCA	CTCAGTGGAGGCCTGAAAC; ACAGCCAGGACCTCAGT; GCGTCAGCTCTGCCTTATAAAT	CATGCTCCGGTCGAACTC; TAGAAATGCTCATGTCGCTCAG; CCATGGTCTCTTGGTCACTTTC	495; 468; 701	G/A	missense	GLY,GLU
RRAGD	6	90082179	C	yes	het	53	WT	72		GCTTTCCTCTCTGACAAAGCA	CTGTTGTCCACCCACATTCA	CAAGGAATCCACAGCCATCATA	206	C/T	missense	ARG,LYS
SMG1	16	18820902	C	yes	het	23, 61	WT	24, 62		CACACCCAGGCTGTCCAACCT	CTTCCTAGTGCACCGAGATTT	ACAGGAGCAGGGTAAGTATAGA	357	C/T	missense	ALA,THR
SPHKAP	2	228883989	G	yes	het	11	WT	12		CTGGGGGAAAGTTCGAGACCA	CCACACAAAGCAGATGGAAAG	CCTGAGATGGAAGTCTCTGTTG	269	G/T	missense	ASN,LYS
SRCIN1	17	36707421	G	yes	het	110	WT	111		GGCTCCGTTCGGGGGGCTGCC	CCCAGGACAGTGGGAAATG	ACTCCTGGCTCCCTGTTA	471	G/A	stop-gained	ARG,stop
STAT3	17	40485984	T	yes	het, het	140, 143	WT	141		GGGGTCCCCTTTGTAGGAAAC	CACTCTACCACGTGAGTCTTTAG	TGGTCTCCATGTCTTCAGTATTT	317	T/G	missense	LYS,THR
SYNGAP1	6	33403338	C	yes	het, het	133, 139	WT	134		CGGTCTGCGGCCGAAAGAGAC	GGGCAGAGAGGTCTAGAGAAA	GCAGGGTAGCAGTACAGAAAG	459	C/T	missense	ALA,VAL
KRAS	12	25378647	T	yes	het, het	27, 114+136	het	28		GCAAATCACATTTATTTCCTA	AGTCCTGAGCCTGTTTTGTGT	TGACAAAAGTTGTGGACAGGT	184	T/G	missense	LYS,ASN
NRAS	1	115256530	G	yes	het	117	WT	118		TACTCTTCTTGTCCAGCTGTA	CTTCGCCTGTCCTCATGTATT	TTT GAG GGA CAA ACC AGA TAG G	262	G/T	missense	GLN,LYS
PIK3CA	3	178916924	C	yes	het	5	WT	6		GTAATTGAACCAGTAGGCAAC	CTCAAGAAGCAGAAAGGGAAGA	ACGAAGGTATTGGTTTAGACAGAA	226	C/A	missense	PRO,GLN
KRAS	12	25380276	T	yes	het	11	WT	12		GTACTCCTCTTGACCTGCTGT	CATGGCATTAGCAAAGACTCAAA	GGATTCCTACAGGAAGCAAGTAG	260	T/C	missense	GLN,ARG
PRKCH	14	61995853	C	yes	het	13	WT	14		TGGCAGACTTCGGAATGTGCA	TGTGTGTGTGCCCATTCT	CCAAAGCTGCAGTGCATAAA	312	C/A	missense	PHE,LEU
BRAF	7	140453193	T	yes	het	15	WT	16		AAGAAATATATCTGAGGTGTA	AGCCTCAATTCTTACCATCCAC	AACTTAGGAAAGCATCTCACCTC	391	T/A/G	missense-near-splice	ASN,ILE,THR
RASAL3	19	15568123	G	n.e.	n.e.	15	n.e.	16		CCGGTGGCCCGCAGCACGCGC	TTACAGGTGCAACTCAGGTC	GAGTTCCTCACCTTCCACTATG	221	G/A	missense	ARG,TRP
SHCBP1L	1	182921923	C	yes	het, het	20, 97	WT	19		CGCCACATCCCCCTCATACGG	GGCACCTCTAACAAGGTGAA	CAGTGCCTGAGGATGAAGAG	296	C/G	missense	GLY,ARG
CDC42EP1	22	37964189	T	yes	het, het	20, 98	WT	19		CCGGGATGGTTCCTTCCCCTC	CAGGTGACCATGGAGTGTATTC	ATCCATCTCTGGGTAGTGGT	708	T/G	missense	SER,ALA
ARHGAP5	14	32563572	A	yes	het	33	WT	34		GAAAACCCACAAAGTGAAAGA	GATGAGGCTTTCACCACTTCT	ATCACTTCATATCTGGGTTTCTGT	453	A/G	missense	LYS,GLU
STAT5A	17	40462694	G	yes	het	33	WT	34		ATGAATGTTTGAATCCCACGC	GAGAATTCGACCTGGATGAGAC	CCTGCAAAGGTGTCAGTGTA	234	G/C	missense	LEU,PHE
NRAS	1	115258745	C	yes	het	37	WT	38		TTCCCAACACCACCTGCTCCA	GATGATCCGACAAGTGAGAGAC	CAGAAGTGTGAGGCCGATATT	348	C/G	missense	GLY,ARG
HRASLS	3	192959009	T	n.e.	n.e.	45	n.e.	46		CGGCTCCCCATGGTCAGAGCC	CTTGGGCCCTAAGGGAATTT	CCACTTGCCAGTTGGTTAGA	774	T/A	missense	MET,LYS
BRAF	7	140453136	A	yes	het	45	WT	46		TCGAGATTTCACTGTAGCTAG	TAGCCTCAATTCTTACCATCCAC	ATATCTGGGCCTACATTGCTAAA	446	A/T	missense	VAL,GLU
TLN2	15	63000888	A	yes	het	45, 47	WT	46		CTCCTGCAGCATGTGCGGCAG	CCTGTCTCACTTCAGGTTGT	ATGGAGCTGAAGATGCTCTC	299	A/G	missense	HIS,ARG
TLN2	15	62993378	C	yes	het, het, het	71, 85, 99	WT. WT	52, 86		GATGCTATCACGGCCGGAACG	TTTGCAGGCATCTAGGGTATG	AAGCCGTGAGAAGATCTGAATAG	370	C/T	missense	THR,MET
MAP3K4	6	161470500	T	yes	het	55	WT	56		TGGTTAAACATCACAAAAGAC	ATCCATCATTGCAGGCTCTT	ATACTCCGGCTCATTACCTTTG	224	T/C	missense	ILE,THR
PTK2	8	141840609	T	yes	het	55	WT	56		AAAAATCGCTTTAAACCAACA	ATGATTCCACCACCACGATTAT	GATTTGTCCCATCCTTCCTGT	587	T/A	stop-gained	LYS,stop
MAPK1IP1L	14	55530028	G	yes	het	43	WT	84		CTCCACCAATGCCTGGTGGCC	TATCCATCTCCAGGCCCATA	TGAGGACACTGCTTACTACATTAC	485	G/A	missense	MET,ILE
PAK6;C15orf56	15	40544685	T	yes	het	43	WT	84		CCAGCGACACTTGGCAACTTC	GCCAGTGAACGAGGTGATTA	TTCACCTGACCGCGATTT	316	T/C	missense	LYS,ARG
NRAS	1	115258745	C	yes	het, het	87, 101	WT	88		TTCCCAACACCACCTGCTCCA	GATGATCCGACAAGTGAGAGAC	CAGAAGTGTGAGGCCGATATT	348	C/G	missense	GLY,ARG
CDC42BPG	11	64594795	C	yes	het, het	87, 101	WT	88		GAAAAAGAAGCGGCGCTTGCT	CTAGGTGGTTGAAGTTGGTAGG	ACTTCTCCCACAGAGAAGGA	312	C/T	missense	ARG,HIS
DAG1	3	49568384	A	yes	het, het	102, 104	WT	95		CACATCCCCCAGACCTCCAGT	GCTTGTGTCTCTTCTAGGTATCAG	GTGCAGGAGGTCAATCCTTT	368	A/C	missense	GLN,PRO
JAKMIP2	5	147019223	C	yes	het	91	WT	92		GTCGATGATGCCTCCCGTCTG	GAGGAGAGAAGAATACAGGGAAAG	TAGCAGCTGAAGAATCTGAACTAA	238	C/G	missense	GLY,ALA
CASP8AP2	6	90575985	G	yes	het	108	WT	109		GAATCCATCAGACCAATAACA	TGATGTGCGGAAGTCAAAGA	GTTCAGAAGAGGGTACAGCAATA	224	G/C	missense	GLN,HIS
MAPKAP1	9	128201287	T	yes	het	91	WT	92		CAGGATGTAGTTAACCTAGAA	GCTCGTACGTCTGTTCAGTTT	TGATGACTGGACTCCTTCCA	231	T/C	missense	ASN,SER
CDC42BPG	11	64606630	C	yes	het, het	105, 107	WT	106		CCGTAGTGGCCCTTGCCCTCC	TCATGATCTTGCCGTAGGTTTC	AAAGCTGTCCTCATGGCTTC	230	C/A	missense	GLY,CYS
CASP4	11	104822657	T	yes	het	89	WT	90		TCTCAGGAATTCTTCATGAGG	GAAATGGTGCACTGAAGGAAAG	GGTCACAGAGGCAGAAATCA	227	T/C	missense	GLU,GLY
PTK2B	8	27315917	G	yes	het	5	WT	6		AGAGGCA	CAACCTGTCCTGTGTGATCTT	CCAGATTGGCCAGAACCTT	224	G/A	missense	ARG,LYS
ARHGAP7	8	13356839	T	no/yes/yes/no	WT, het, het, WT	71, 85, 99, 149	WT, WT	52, 86		GGTGCTTCTTT	TCTTCTGCCTTGACCTTTGG	CCTGGAGCTTTGCAATGAAATAA	372	T/C	missense	SER,GLY
DNA-repair
APC	5	112174226	A	yes	het	37	WT	38		AAGAGGTCAAATGAAACCCTC	TCTGCTGCCCATACACATTC	GGACTTTGCCTTCCAGAGTT	353	A/C	missense	MET,LEU
APC2	19	1453532	G	yes	hom	5	WT	6		CCAGTACACGGCTCCGGGCCC	CCTGTACAACCTCAAGTTCCAG	AGGTGTGGGCAGAGACATA	264	G/C	missense	GLY,ALA
ATM	11	108114719	C	yes	het	33	WT	34		CTGAAACCTTCACAAGATGTT	GGTGCTCTCACAGCAGTTTA	AGATTACCTCGCACACTGAATAG	394	C/T	missense	SER,LEU
ATM	11	108153533	C	yes	het	125	WT	126		GCTAAATCTTCAAGATACTGA	TGAATGTTGTTTCTAGGTCCTACTC	GGGTATGGTATGTGTGTTGCT	367	C/T	stop-gained	GLN,stop
SMARCC1	3	47719739	G	yes	het, het	146, 148	WT	147		AGCAGTGCTAGTTAAATACTC	CCCAGTTGAAACAACCAGTTTAAT	GAGAGGATACATGTCCACCTTATG	256	G/C	missense	THR,SER
SMARCA2	9	2073621	G	yes	het, het	3, 63	WT	4		TTATGAGGAAGAGGTATGTAT	TGGAAATGAATCCTGGGTAAGG	CCACTAGGCATACACCATCAAA	473	G/C	missense	GLU,GLN
SMARCA4	19	11118696	T	yes	het, het	23, 61	WT	24, 62		CGGCACATCATTGAGTAAGGG	CCGTGGAGGAGAAGAAGAAGAT	ACACCTGACTGTACCTCGTAAG	310	T/A	missense	ILE,ASN
ATRX	X	76939735	G	yes	het	53	WT	72		GTAGGTTACAGAGCCAGAACA	TGTTGGCTGTGGTCTCAATC	CACTGCATGTAACAGCGTATTTG	266	G/T	missense	SER,TYR
ATRX	X	76939801	G	no	WT	53	WT	72		CTTCTTTGGAGAAAATCTGGA	GTGCGGAATAAGAGTAGGTTACAG	CCAGAGCCTTTGTTGGACTT	229	G/C	missense	SER,CYS
BABAM1	19	17384962	A	yes	het	121	het	122		AGCTGCCTCTATGATCTGGAG	CCTCAATGTCTCCCAGAAGATG	CAACTTTGTGCCTTCCACAG	451	A/G	missense	TYR,CYS
EP300	22	41513436	G	yes	het	29	WT	30		GAGCAGTCCTGGATTAGGTTT	GAATTGCTGCGATCTGGTAGT	TACCTGTTGACTGCGTAGGA	211	G/A	missense	GLY,ARG
ERCC3	2	128051145	C	yes	het, het	7, 100	WT	8		AGCCTGTAGTCCTTGGCTCCA	TTCCAACGTGTGTGGATGAA	GGCTTACTTCTGTGTTGGTATCT	277	C/T	missense	ASP,ASN
FANCA	16	89881004	A	no	WT	31	WT	32		CTAAAATACCAGCAACTTTTT	CACCTCTCGTAAACGGAAAGAA	CTCAGCGTCCCAAATGAGATTA	337	A/C	missense	CYS,TRP
MCM4	8	48888371	A	yes	het	55	WT	56		CTAAAATACCAGCAACTTTTT	CACCTCTCGTAAACGGAAAGAA	CTCAGCGTCCCAAATGAGATTA	337	A/G	missense	GLN,ARG
MSH3	5	80083493	T	yes	het	39	WT	40		TTACTGCAGGTAAGATATTTT	AGTGCATCACCTAGCAACTG	CAGCTTTCCCAAGAGTCTAACA	197	T/A	splice-donor	none
PARP14	3	122411378	C	yes	het, het	3, 63	WT	4		TGTTACCTTTCAAAAGCACAT	CTCCCTCTTGATGGTGGATTAG	TGGGCACTCCTGCAATAAA	439	C/G	missense	GLN,GLU
PARP14	3	122418564	C	no	WT, WT	7, 100	WT	8		GCAGATACTTCCACAACACTC	GGTCCCAACTCAGTGGTAAAG	TGCTTTGGACATCCTCTGATT	264	C/T	missense	SER,PHE
PARP10	8	145052122	G	yes	het	121	?	122		GCAGATGTCAGGCACTGCCGG	GCGCCTGGCGAAATACA	CCTGGACTCCTCCAACAGA	397	G/A	missense	PRO,LEU
POLE	12	133202321	G	yes	het, het	133, 139	WT	134		GCGCCTGACAGTTGGAGCAGA	GAAGGCCATCAGCTTCTTCT	CCTCTGACTCACATGGATTGG	349	G/C	missense	ASN,LYS
ESPL1	12	53685873	G	yes	het, het	140, 143	WT	141		CATCAAAGAGGTGGGGTTCAG	CCCTTCTGACTTCTGCATATACC	CAGGTTTCTCTGCCCTTCTT	242	G/T	splice-donor	none
SETD2	3	47158132	G	yes	het	53	WT	72		ATGAGAAGACGATTAAGACAA	TAGTCATCCATAGGTAGGAGAAAGG	GCGAATGCAGTGTGAGTGTA	214	G/A	missense	ARG,CYS
SETD2	3	47162237	G	yes	het	121	WT	122		CAGTAATCACGTGTCCCACCA	GGGAATCTGGTACTTGTCCTTG	CAGAAACTTAGGTTGGGACTTCT	227	G/T	missense	ARG,SER
TDG	12	104379507	G	no	WT	39	WT	40		GGTGAGGATGGGCCTCCGGTT	GAGAGGTGGATGGGTAGTAGTAT	GCCTGTGTTATCTCCTAGGTTG	245	G/T	splice-donor	none
TP53	17	7577532	G	yes	hom	115	WT	144		GGTGAGGATGGGCCTCCGGTT	GAGAGGTGGATGGGTAGTAGTAT	GCCTGTGTTATCTCCTAGGTTG	245	G/A	missense	PRO,LEU
TP53INP1	8	95952211	C	yes	het	108	WT	109		TTCCATAGGACTTGTTTCCAC	TTTCCTGTTTACCGGCATCTC	TTTCCTGTTTACCGGCATCTC	276	C/A	missense	SER,ILE
TP53	17	7578403	C	yes	hom	61	WT	62		ATGGTGGGGGCAGCGCCTCAC	AGAGCAATCAGTGAGGAATCAG	TGTAGACGCCAACTCTCTCTA	404	C/T	missense	CYS,TYR
TP53	17	7578427	T	yes	het	57	WT	58		CTCCGTCATGTGCTGTGACTG	AGAGCAATCAGTGAGGAATCAG	TGTAGACGCCAACTCTCTCTA	404	T/C	missense	HIS,ARG
TP53	17	7578526	C	yes	hom, hom	45, 47	WT	46		GGCCAGTTGGCAAAACATCTT	GTGCTGTGACTGCTTGTAGAT	TGTAGACGCCAACTCTCTCT	271	C/T	missense	CYS,TYR
TP53I13	17	27899274	G	yes	het?, het	133, 139	WT, -	134		GCTGCGGGCTGCCCTTGGTCC	GCAGGGTGATTGCTCTCTC	ATGGACTGCTTGGCCTTC	225	G/A	missense	ALA,THR
TP53	17	7577610	T	yes	n.e.	91, 135, 145	n.e.	92	detected also in 145 by WES, not evaluable by Sanger-sequencing	AGAGCCAACCTAGGAGATAAC	CTTGTCCTTTCTGGAGCCTAAG	CATCCTGGCTAACGGTGAAA	643	T/A	splice-acceptor	none
TP53	17	7576888	T	yes	hom, hom	140, 143	WT, -	141		AGTGGTTTCTTCTTTGGCTGG	GAAAGCTGGTCTGGTCCTTTA	AGACCAAGGGTGCAGTTATG	347	T/A	stop-gained	LYS,stop
TP73	1	3639995	G	yes	het, het	3, 63	WT, -	4		CCCTGTCACCGGCAGGCAGAGCGTCGTGGTG	CCTCTATGCACCTCTCTGAAG	CCGCCGACACAGACTTAT	322	G/A	missense	GLY,SER
TP53	17	7577094	G	no	WT, WT	7, 100	WT, -	8, -		TCTGTGCGCCGGTCTCTCCCA	AGAGGCAAGGAAAGGTGATAAA	CTTAGGCTCCAGAAAGGACAAG	340	G/A	missense	ARG,TRP
TP53	17	7579368	A	yes	het	39	WT	40		CGGAAACCGTAGCTGCCCTGG	GGGTGTGATGGGATGGATAAA	CCAGATGAAGCTCCCAGAATG	415	A/G	missense	TYR,ASN
TP53	17	7577539	G	yes	het	25	WT	26	carries also a del17p	ATGGGCCTCCGGTTCATGCCG	GAGAGGTGGATGGGTAGTAGTAT	GCCTGTGTTATCTCCTAGGTTG	245	G/A	missense	ARG,TRP
Other
BMPR2	2	203421008	G	yes	het	3	WT	4		CGAGAGC	CTGGCCAAACAACCAACATAG	CAGGACATTTGTGGCTGAAAG	353	G/A	missense	GLU,LYS
ACVR1C	2	158443930	C	yes	het	3	WT	4		GTCCTGG	CATTCAGTTCTGGAAGGGAGAC	GTGAAATATATGATGGAGAGGGAGTAA	308	C/T	splice-3	none
MED13	17	60060112	C	yes	het	3	WT	4		AAACAAA	GAAGCCACAGGTACACCTATATT	TTGTATTCACCAGCTTCTACCC	258	C/G	missense	LEU,PHE
MED12	X	70357685	C	yes	hom	15	WT	16		CTTCTAC	CCTGATTCCCTCTCTCCTTCT	TCTCTTCCTAGCTCACCACTAC	279	C/A	missense	SER,TYR
HAX1	1	154245215	C	yes	het, het	45, 47	WT	46		CCTCTTTGATCTCTTCCGGGG	ATTTCACGTCCGGCTTACC	ATGTTGCGACTTCTGTCCTC	350	C/A	missense	LEU,ILE
HAX1	1	154246059	C	yes	het	91	WT	92		CTGGACCTTGCCTTCCCATCC	GGGATACGTTTCCACGATAACT	GTCTTCTCACACTTCCCATCC	206	C/G	missense	PRO,ALA
CFLAR	2	201997835	G	no	WT	53	WT	72	mini peak	TCATGCTGCTGAGGAGCTGGG	CTACAACAAGGCCCACAAGA	GCTTGAGGAGGTACGTTACAC	347	G/A	stop-gained	ARG,GLN
RNF216	7	5792524	G	yes	het, het	3, 63	WT	4		TACATGGGCCGAGGCAAGATA	GGGCACTTGGAGTTGTCTTA	GTTGATACAGAGAGAGGGAAGC	252	G/A	missense	GLN,stop
LTB	6	31549337	T	yes	het	89	WT	90		GGTCCTTACCTATGAGGTGGG	CGGAGGGAAGAAGAAACTACAC	AGAGGAGGAGCCAGAAACA	233	T/A	stop-lost-near-splice	stop,LEU
LTB	6	31549338	A	yes	het, het	3, 63	WT	4		GTCCTTACCTATGAGGTGGGC	CGGAGGGAAGAAGAAACTACAC	AGAGGAGGAGCCAGAAACA	233	A/G	missense	ILE,THR
LTB	6	31549612	C	yes	het, het	3, 63	WT	4		TGGGCCTGTGCCCCGGGGTCG	TCCTAGAGGAAGAGGTATCTGG	CCTGTGATGTTGTGCTTGTG	376	C/A	missense	ALA,SER
TNFSF11	13	43148546	C	n.e.	n.e.		n.e.		no suitable primer	CCGCCGCCGCCTGCGCCGCAC	GCAGAGACTACACCAAGTACC	CTCACCTGCGCTCTGAAATA	211	C/G	missense	PRO,ARG
ERN1	17	62152608	C	no	WT, WT, WT	1, 63, 27	WT, WT, WT	2, 4, 28		AAGGAAGTTTCTTTAAAAAAA	CAGATTCCGGGACTTACATCAA	CAGTAGATGTGGAAGCATAGGG	311	C/T	splice-acceptor	none
RELT	11	73105746	G	yes	het	20, 97	het	19		AAGGCAGGGCGTCAGGGCGAG	CGCTGTAGCCAGAAGAAGTG	CATAACCGGAAAGTCCTGATCTC	333	G/C	missense	ARG,PRO
TRAF3	14	103371915	C	yes	het	33	WT	34		GCTGATGGATCAGGGGTCCTC	TTACAGCCAGCCTTTCTACAC	GCAGATCCGAAGTATCCACTATG	377	C/T	stop-gained	GLN,stop
XIAP	X	123019795	G	yes	hom	35	WT	36		ATTTATCAACGGCTTTTATCT	GCACGAGCAGGGTTTCTTTA	TGATCTCTGCTTCCCAGATAGT	236	G/A	missense	GLY,SER
PEG3;ZIM2	19	57326232	A	n.e.	n.e.		n.e.		no suitable primer	ACACCCCTTCATGGAATACAA	CTGGCTCTGCTCCAGTAAAT	CCATTCCATCAGCGAGTATCA	331	A/T	missense	MET,LYS
CASP8AP2	6	90575985	G	yes	het	108	WT	109		GAATCCATCAGACCAATAACA	AAGTCAAAGACTATCCCACGAC	TCGTAACATGTGCATGATCTCT	237	G/C	missense	GLN,HIS
TTBK1	6	43250499	G	yes	WT, hom	23, 61	WT, WT	24, 62		GAATGGCCTCC	CCAGTGCCTGTGCTTAACT	CTCTTCCTCTTCCTCCTCTTCT	434		missense	GLY,ASP
TNFRSF11A	18	60036605	C	yes	het, het	27, 114+136	WT	28		GCCAGCAGGAC	AAGCTGCAACTGCACTGA	GCTTCCTCCTTCCTAAATGGTAATA	462		missense	SER,ARG
MAP3K14	17	43364399	G	yes	het	31	WT	32		GAGTGGAGACT	CAAGGGTTTCTGGCTGTCTAC	TCTGTGCTGATAGCTGTGTTTC	381		missense	PRO,SER
PEG3;ZIM2	19	57326232	A	yes	het	55	WT	56	mini peak	CCTTCATGGAA	CTGGCTCTGCTCCAGTAAAT	CCATTCCATCAGCGAGTATCA	331		missense	MET,LYS
TRAF7	16	2226077	G	yes	het	150	WT	151		AGCAGGTGCGG	ACCTACGAGAACCTCATCCA	CATGTTGTCCATACTCCAGACC	353	G/A	missense	VAL,MET
TRAF4	17	27076542	G	yes	het, het	129, 137	WT	130		GGGATGATGCA	CCGACCCAAACTGGAAGAAT	CAGAACCTAGGCAGCAGAAG	298	G/A	missense	ASP,ASN
CASP8	2	202122994	A	yes	het, het	146, 148	WT	147		AAAGTAAAAGA	CAGTTCCTTCTGTGGTGAAGT	CCCTGTTTCTAGAGCAAGTCAA	387	A/T	stop-gained	LYS,stop
TNIK	3	171065009	T	n.e.	n.e.	71, 85, 99, 149	n.e.	52, 86	no suitbale primer	TTTGCTGAAAA	GTGGTGGCAGAGACAGAAA	GCAGGCACTTAGGACTTGTAT	300	T/G	splice-acceptor	none
TRAF3IP3	1	209936184	A	yes	het	121	WT	122		GACCAACAATT	CAGGACACTCCCATCAAGAA	GATGGGATGTGAGAGGGTTAG	283	A/T	missense	THR,SER
NRK	X	105189867	T	yes	het, het	133, 139	WT	134		AAGTATGCATT	CTCAGTCCTCTACCGTGATCT	CCTTGTATGACCCTGCATTCT	327	T/C	missense	CYS,ARG
NFKB2	10	104160797	C	no	WT	110	WT	111		TCCTTCTGAAG	ATGCTGTGGTGTCAACTCTC	CGTCCTTAAGCCTGTGTCTTTA	502	C/G	missense	LEU,VAL
NFKB2	10	104161065	C	no	WT	110	WT	111		CGCCTCTTGAC	ATGCTGTGGTGTCAACTCTC	CGTCCTTAAGCCTGTGTCTTTA	502	C/G	missense	LEU,VAL
NFKB2	10	104161233	C	no	WT	110	WT	111		CTGCTCAGAAC	ATGCTGTGGTGTCAACTCTC	CGTCCTTAAGCCTGTGTCTTTA	502	C/G	missense	GLN,GLU
USP43	17	9631898	T	yes	het	13	WT	14		TGAGCTAGACA	AAGTTTGACCTGCCTCTCAC	CATTCCTCCTGTTCTCCTTCTTC	253	T/G	missense	LEU,ARG
USP41;FAM230A	22	20708841	G	yes	het	71, 85, 99, 149	het	52, 86	normal samples were not covered by WES	GCCCAGAGCAT	CTGGTTCTTCTAGCTCCCTATG	CGTCCTCGTTTGCGATGT	461	G/C	missense	GLN,HIS
TNFRSF17	16	12059195	C	n.e.	n.e.	117	n.e.	118	probably indel	TTGCAGATGGCTGGGCAGTGC	GCAGGCGAAGTTCATTGTTC	CTGACATGTTAGAGGAGGAGTATTAG	242	C/T	missense	ALA,VAL
TNFSF11	13	43148546	C	n.e.	n.e.	n.e.	n.e.	n.e.	no amplification, no suitbale primer	CCGCCGCCGCCTGCGCCGCAC	CTCTCCAAGCGGTTTATAAGAGT	TCACTTTCCCTTCCGGAATATG	538	C/G	missense	PRO,ARG
TNFSF11	13	43148546	C	n.e.	n.e.	n.e.	n.e.	n.e.	no amplification, no suitbale primer	CCGCCGCCGCCTGCGCCGCAC	TTGGCCGCAGACAAGAA	CTCCCTTCTGGAGTCACTTTC	426	C/G	missense	PRO,ARG
TRAF6	11	36522945	T	yes	het	55	WT	56		TTCCCCGTGCTGGCAGTTCCA	GTTTGCACTGCTTCTCGTAATG	GGTGTGAGTGTGTGTGTTACT	324	273	missense	SER,GLY
MAP3K19	2	135738854	T	yes	het, het	133, 139	WT, n.e.	134, n.e.		CCAAAACGGTTTATAATACTA	TCCAGTTGGCATGAGCATAA	CCGGAAACTACAGGAAGAAGTAG	280	274	missense	ASN,TYR
