# Supplementary material for: Novel molecular subgroups within the context of receptor tyrosine kinase and adhesion signalling in multiple myeloma
Source: Blood Cancer J. 2021 Mar 4;11(3):51. doi: 10.1038/s41408-021-00442-2 (PMC7933144; doi:10.1038/s41408-021-00442-2)
Supplement: Supplementary file 6 — Table S5 A-B [file 41408_2021_442_MOESM6_ESM.xlsx]

## Sheet: sorted MSG_according to Fig. 1A
Table S5 A Shematic overview about the occurence of mutations in the categories adhesion, effector and RTK and other distinct molecular features in MM of the current study cohort.
MM samples are listed on the X-achses. Each patient (1-4 samples) is separated by an empty row. RTK: receptor tyrosin kinase, MM: multiple myeloma, grey: not available (position not covered or bad quality).
	MSG1															MSG2
MM	1	2	3	4		18		31		53		67		37	40	38	39		8		9	10		12		13		17		22	23		24	25		26	27		28		29	30		33		34		35
Adhesion_mut	Y	Y	Y	Y		Y		Y		Y		Y		Y	Y	Y	Y		Y		Y	Y		Y		Y		Y		Y	Y		Y	Y		Y	Y		Y		Y	Y		Y		Y		Y
Effector_mut	N	N	N	N		N		N		N		N		N	N	Y	Y		Y		Y	Y		Y		Y		Y		Y	Y		Y	Y		Y	Y		Y		Y	Y		Y		Y		Y
RTK_mut	N	N	N	N		N		N		N		N		N	N	N	N		N		N	N		N		N		N		N	N		N	N		N	N		N		N	N		N		N		N
MYC (>30% cut off)		N	N	N		N		N		N				N	N	N	N		N		N	Y		N		N		Y		N	Y		N	Y		Y			Y		N	Y		N		Y		N
MYC (≥40% cut off)		N	N	N		N		N		N				N	N	N	N		N		N	Y		N		N		Y		N	Y		N	Y		Y			Y		N	Y		N		Y		N
MYC (%)		5	0	20		10		20		0				10	10	10	10		10		20	40		5		10		90		10	40		30	70		50			80		30	40		20		70		30
MYC-gain/ampl	N	N	N	N		Y		N		N		N		N	N	N	N		N		N	N		N				N					N	N		N	N		N		N	N				N		N
MYC-translocation	N	N	N	N		N		N		N		N		N	N	N	N		N		N	N		N				N					N	N		N	N		N		N	N				N		N
MYC-SV	N	N	N	N		Y		N		N		N		N	N	N	N		N		N	N		N				N					N	N		N	N		N		N	N				N		N
MYC-SNV	N	N	N	N		N		N		N		N		N	N	N	N		N		N	N		N		N		N		N	N		N	N		N	N		N		N	N		N		x		N
MYC-alteration	N	N	N	N		Y		N		N		N		N	N	N	N		N		N	N		N				N					N	N		N	N		N		N	N				Y		N
TP53_SNV	N	N	N	N		N		N		N		N		N	N	N	N		N		N	x		N		N		N		N	N		N	x		x	x		x		N	N		N		N		N
del17p	N	N	N	N		N		N		N		N		x	x	x	x		N		N	N		N		N		N					N	x		x	x		x		N	N		N		N		N
high-risk_at diagnosis	N	N	N	N		N		N		N		N							N		N	N		N				Y					N	N		Y	Y		Y		N	N		N		Y		N
high-risk _at biopsy	N	N	N	N		N		N				N		Y	Y	Y	Y		N		N	N		N				Y						Y		Y	Y		Y		N	N		N		Y		N
TMB (>median (57))	23	6	9	20		114		71		65		43		13	22	12	10		627		49	102		51		53		447		57	63		57	72		58	73		69		30	39		45		123		64
TMB (>median (57))	N	N	N	N	N	Y	N	Y	N	Y	N	N	N	N	N	N	N	N	Y	N	N	Y	N	N	N	N	N	Y	N	N	Y	N	N	Y	N	Y	Y	N	Y	N	N	N	N	N	N	Y	N	Y	N
DNA-Repair_mut	N	N	N	N		N		Y		Y		N		N	N	N	N		Y		Y	Y		N		N		Y		N	N		Y	Y		Y	Y		Y		N	N		N		Y		N
KRAS_mut																								x		x		x		x	x		x	x							x	x				x
NRAS_mut																					x	x						x											x					x
BRAF_mut																																				x (V600E)	x (V600E)
DIS3_mut	x	x	x	x		x																																						x
NFkB-sigling_mut										x		x							x									x						x		x	x				x	x		x		x		x
MAX-mutations										x
not available
[truncated: 54 more columns]

## Sheet: according to Fig. 1B
Table S5 B Shematic overview about the occurence of mutations in the categories adhesion, effector and RTK and other distinct molecular features in multiple myleoma (MM) of the current study cohort.
MM samples are listed on the X-achses. Each patient (1-4 samples) is separated by an empty row. U: patients untreated at the time the biopsy was taken for sequencing, RTK: receptor tyrosin kinase,
grey: not available (position not covered or bad quality), Y: yes, N: no, mut: somatic point mutation/single nucleotide variation, SV: structural variation: SNV: single nucleotide variation, TMB: tumor mutational burden
X in bold: TP53 double-hit (TP53-dh).
						U								U							U					U				U									U							U		U
MM	1	2	3	4		18		31		53		67		37	38	39	40		8		9	10		12		13		17		22	23		24	25		26	27		28		29	30		33		34		35
Adhesion_mut	Y	Y	Y	Y		Y		Y		Y		Y		Y	Y	Y	Y		Y		Y	Y		Y		Y		Y		Y	Y		Y	Y		Y	Y		Y		Y	Y		Y		Y		Y
Effector_mut	N	N	N	N		N		N		N		N		N	Y	Y	N		Y		Y	Y		Y		Y		Y		Y	Y		Y	Y		Y	Y		Y		Y	Y		Y		Y		Y
RTK_mut	N	N	N	N		N		N		N		N		N	N	N	N		N		N	N		N		N		N		N	N		N	N		N	N		N		N	N		N		N		N
MYC (>30% cut off)		N	N	N		N		N		N				N	N	N	N		N		N	Y		N		N		Y		N	Y		N	Y		Y			Y		N	Y		N		Y		N
MYC (≥40% cut off)		N	N	N		N		N		N				N	N	N	N		N		N	Y		N		N		Y		N	Y		N	Y		Y			Y		N	Y		N		Y		N
MYC (%)		5	0	20		10		20		0				10	10	10	10		10		20	40		5		10		90		10	40		30	70		50			80		30	40		20		70		30
MYC-gain/ampl	N	N	N	N		Y		N		N		N		N	N	N	N		N		N	N		N				N					N	N		N	N		N		N	N				N		N
MYC-translocation	N	N	N	N		N		N		N		N		N	N	N	N		N		N	N		N				N					N	N		N	N		N		N	N				N		N
MYC-SV	N	N	N	N		Y		N		N		N		N	N	N	N		N		N	N		N				N					N	N		N	N		N		N	N				N		N
MYC-SNV	N	N	N	N		N		N		N		N		N	N	N	N		N		N	N		N		N		N		N	N		N	N		N	N		N		N	N		N		x		N
MYC-alteration	N	N	N	N		Y		N		N		N		N	N	N	N		N		N	N		N				N					N	N		N	N		N		N	N				Y		N
TP53_SNV	N	N	N	N		N		N		N		N		N	N	N	N		N		N	x		N		N		N		N	N		N	x		x	x		x		N	N		N		N		N
del17p	N	N	N	N		N		N		N		N		x	x	x	x		N		N	N		N		N		N					N	x		x	x		x		N	N		N		N		N
high-risk_at diagnosis	N	N	N	N		N		N		N		N							N		N	N		N				Y					N	N		Y	Y		Y		N	N		N		Y		N
high-risk _at biopsy	N	N	N	N		N		N				N		Y	Y	Y	Y		N		N	N		N				Y						Y		Y	Y		Y		N	N		N		Y		N
TMB (>median (57))	23	6	9	20		114		71		65		43		13	12	10	22		627		49	102		51		53		447		57	63		57	72		58	73		69		30	39		45		123		64
TMB (>median (57))	N	N	N	N	N	Y	N	Y	N	Y	N	N	N	N	N	N	N	N	Y	N	N	Y	N	N	N	N	N	Y	N	N	Y	N	N	Y	N	Y	Y	N	Y	N	N	N	N	N	N	Y	N	Y	N
DNA-Repair_mut	N	N	N	N		N		Y		Y		N		N	N	N	N		Y		Y	Y		N		N		Y		N	N		Y	Y		Y	Y		Y		N	N		N		Y		N
KRAS_mut																								x		x		x		x	x		x	x							x	x				x
NRAS_mut																					x	x						x											x					x
BRAF_mut																																				x (V600E)	x (V600E)
DIS3_mut	x	x	x	x		x																																						x
NFkB-sigling_mut										x		x							x									x						x		x	x				x	x		x		x		x
MAX-mutations										x
not available
[truncated: 54 more columns]
