# Supplementary material for: Novel molecular subgroups within the context of receptor tyrosine kinase and adhesion signalling in multiple myeloma
Source: Blood Cancer J. 2021 Mar 4;11(3):51. doi: 10.1038/s41408-021-00442-2 (PMC7933144; doi:10.1038/s41408-021-00442-2)
Supplement: Supplementary file 7 — Table S6 [file 41408_2021_442_MOESM7_ESM.xlsx]

## Sheet: Tabelle1
Table S6 MYC expression status evaluated by immunohistochemisty of longitudinal biopsies of each MM patient included in current WES analysis.
MSG: molecular subgroup, T: tumor: N: normal, MM: multiple myeloma, Dx: diagnosis, IHC: immunohistochemistry, n.a.: not available, n.e.: not evaluable
MSG1 (0),MSG2 (1)	internal number (T/N)(according to samples sent to GATC (see GATC-list), for sequencing and EGA-upload	MM-code for MSG-diagram (Table S5)	sampleID (samples sequenced)	date of Dx (MM)	year of Dx	date of biopsy (sequenced)	year_biopsie (sequenced)	year_biopsie (MYC-IHC)	%cMYC-positive CD138+ cells	cMYC intensity	comment_MYC_IHC	Observation time (MYC-expr.) month (~)
												8
1	133/134	MM61	AA1809	2014-11-01	2014	2016-08-01	2016_1	2016_1	80
				2014-11-01	2014			2016_2	70
1	139/	MM62	AA1901	2014-11-01	2014	2017-02-10	2017	2017	n.a.
												3
				2016-03-01	2016			2016_1	70
				2016-03-01	2016			2016_2	60
1	125/126	MM58	AG1793	2016-03-01	2016	2016-06-22	2016	2016_3	40
												76
				2009-09-01	2009			2009	10	weak
				2009-09-01	2009			2010_1	10	weak
				2009-09-01	2009			2010_2	n.a.		missing
1	23/24	MM24	AM1481	2009-09-01	2009	2013-11-06	2013	2013	30	strong
1	61/62	MM25	AM1712	2009-09-01	2009	2015-11-17	2015	2015	70	strong
				2009-09-01	2009			2016	n.e.		bad tissue
												<12
				2014-02-01	2014			2008	40	weak
1	45/46	MM26	AM1611/AM1648	2014-02-01	2014	2015-02-24	2015_1	2015_1	50	medium
1	47/	MM27	AM1664	2014-02-01	2014	2015-07-08	2015_2	2015_2	n.a.
												120
				2015-09-01	2015			2007 (SMM)	0
				2015-09-01	2015			2009 (SMM)	0
				2015-09-01	2015			2010 (SMM)	0
				2015-09-01	2015			2013 (SMM)	0
				2015-09-01	2015			2015_1	20
0	71/52	MM37	BE1697	2015-09-01	2015	2015-10-05	2015_2	2015_2	10	strong
1	85/86	MM38	BE1725	2015-09-01	2015	2016-01-04	2016_1	2016_1	10
1	99/	MM39	BE1772	2015-09-01	2015	2016-04-27	2016_2	2016_2	10	medium
0	149/	MM40	BE1935	2015-09-01	2015	2017-05-22	2017	2017	10
												12
				2004-12-03	2004			2011	n.e.		no infiltrate
1	5/6	MM8	BO1337	2004-12-01	2004	2012-06-06	2012_1	2012_1	10	weak
				2004-12-02	2004			2012_2	5	weak
												76
				2011-01-01	2011			2011_1	50	strong
				2011-01-01	2011			2011_2	~10	medium
				2011-01-01	2011			2012	~10	medium
				2011-01-01	2011			2013_1	~20	medium
				2011-01-01	2011			2013_2	~10	medium
				2011-01-01	2011			2013_3	~10	medium
				2011-01-01	2011			2014	~10	medium
				2011-01-01	2011			2015_1	~10	medium
				2011-01-01	2011			2015_2	~10	medium
				2011-01-01	2011			2015_3	~10	medium
1	91/92	MM46	BR1727	2011-01-01	2011	2016-01-13	2016_1	2016_1	n.a.
1	135/	MM47	BR1824	2011-01-01	2011	2016-09-12	2016_2	2016_2	n.a.
1	145/	MM48	BR1917	2011-01-01	2011	2017-04-07	2017_1	2017_1	20
				2011-01-01	2011			2017_2	n.e.		not enough infiltrate
												72
				2008-06-01	2008			2008	20	medium
				2008-06-01	2008			2011	30	medium
1	3/4	MM5	BT1320	2008-06-01	2008	2012-03-19	2012	2012	60	medium
1	63/	MM6	BT1410	2008-06-01	2008	2013-02-06	2013_1	2013_1	n.a.		missing
				2008-06-01	2008			2013_2	90
												<12
1	43/84	MM7	BT1741	2015-03-01	2015	2016-02-18	2016	2016	n.a.
												48
				2012-04-01	2012			2012_1	n.a.		missing
1	15/16	MM16	BW1395	2012-04-01	2012	2012-11-26	2012_2	2012_2	10	weak
				2012-04-01	2012			2016	20	strong
												<12
				2014-12-01	2014			2015_1	90	strong
1	53/72	MM17	BW1672	2014-12-01	2014	2015-08-12	2015_2	2015_2	90	strong
												100
				2009-02-01	2009			2009	10	weak-medium
0	1/2	MM1	DK1302	2009-02-01	2009	2012-02-15	2012	2012	n.e.
				2009-02-01	2009			2013	n.e.		remission, no Infiltrat
0	43/44	MM2	DK1627	2009-02-01	2009	2015-04-20	2015	2015	5	weak
0	103/96	MM3	DK1740	2009-02-01	2009	2016-02-18	2016	2016	0
0	142/	MM4	DK1944	2009-02-01	2009	2017-06-01	2017	2017	20
												72
				2011-01-01	2011			2010	10
				2011-01-01	2011			2011_1	10
				2011-01-01	2011			2011_2	n.e.
				2011-01-01	2011			2013	10
0	108/109	MM53	DV1774	2011-01-01	2011	2016-05-02	2016_1	2016_1	0
				2011-01-01	2011			2016_2	10
				2011-01-01	2011			2016_3	30	medium
												50
1	21/22	MM22	FA1473	2013-09-01	2013	2013-09-25	2013_1	2013_1	10	strong
				2013-09-01	2013			2013_2	5	weak
1	98/	MM23	FA1760	2013-09-01	2013	2016-04-06	2016	2016	40	weak
												12
	/144		FW1683, nur PBMCs			2015-08-31
1	115	MM55	FW1871	?			2015	2015	50
				?				2016_1	70
				?		2016-12-15		2016_2	n.a.
				?				2017	n.e.		not enough infiltrate
												24
				2013-12-01	2013			2013_1	70	strong
1	33/34	MM34	GF1501	2013-12-01	2013	2013-12-19	2013_2	2013_2	70	strong
				2013-12-01	2013			2015_1	n.a.		missing
				2013-12-01	2013			2015_2	70	strong
												24
				2015-05-01	2015			2015_1	n.e.		no infiltrate
				2015-05-01	2015			2015_2	80	strong
				2015-05-01	2015			2015_3	n.e.		no infiltrate
1	87/88	MM43	GH1755	2015-05-01	2015	2016-03-21	2016_1	2016_1	90	strong
1	101/	MM44	GH1804	2015-05-01	2015	2016-07-20	2016_2	2016_2	100	strong
				2015-05-01	2015			2016_3	100	strong
												<12
1	35/36	MM35	HD1513	2012-06-01	2012	2014-01-30	2014	2014	30	medium
												<12
1	31/32	MM33	HG1499	2012-04-01	2012	2013-12-18	2013	2013	20	medium
												24
				?				2015_1	70
				?				2015_2	80
1	117/118	MM56	HH1910	?		2017-03-17	2017	2017	70
												<12
1	25/26	MM28	HT1484	2013-11-01	2013	2013-11-12	2013	2013	80	strong
				2013-11-01	2013			2014	n.e.		no infiltrate
												<12
1	37/38	MM36	KA1517	2011-06-01	2011	2014-02-06	2014	2014	50	medium
												22
				2014-08-01	2014			2014_1	20
				2014-08-01	2014			2014_2	20
1	105/106	MM51	KE1743	2014-08-01	2014	2016-02-25	2016_1	2016_1	0
1	107/	MM52	KE1780	2014-08-01	2014	2016-05-12	2016_2	2016_2	0
												84
				2009-11-01	2009			2009	40	medium
				2009-11-01	2009			2010	n.a.		missing
1	27/28	MM29	KH1490	2009-11-01	2009	2013-11-26	2013	2013	30	medium
1	114+136/	MM30	KH1868	2009-11-01	2009	2016-12-14	2016	2016	40
												<12
1	123/124	MM57	KJ1786	2016-05-10	2016	2016-05-24		2016	10
												120
				2007-08-01	2007			2004 (SMM)	20	weak
				2007-08-01	2007			2007	20	weak
				2007-08-01	2007			2008	n.e.		no infiltrate
1	13/14	MM14	KR1289	2007-08-01	2007	2011-12-20	2011	2011	20	medium
				2007-08-01	2007			2013	10	weak
1	39/40	MM15	KR1527	2007-08-01	2007	2014-03-28	2014	2014	n.a.
												24
				?				2016	60
1	110/111	MM54	MG1912	?		2017-03-22		2017_1	50
				?				2017_2	80
				?				2017_3	70
												60
1	7/8	MM9	ND1345	2012-06-01	2012	2012-06-26	2012_1	2012_1	20	weak
				2012-06-01	2012			2012_2	n.a.
1	100/	MM10	ND1737/1337 (Bezeichnung in SNV file	2012-06-01	2012			2014	40
				2012-06-01	2012	2016-02-16	2016_1	2016_1	40	strong
				2012-06-01	2012			2016_2	n.e.	medium
				2012-06-01	2012			2016_3	n.e.
												105
				2007-07-01	2007			2007	30	medium
				2007-07-01	2007			2008	n.e.		no infiltrate
				2007-07-01	2007			2010	40	medium
				2007-07-01	2007			2011	n.e.		no infiltrate
1	55/56	MM41	PA1699	2007-07-01	2007	2015-10-08	2015	2015	90	strong
												108
				2013-09-01	2013			2007	n.e.		no infiltrate
				2013-09-01	2013			2013_1	n.a.		missing
				2013-09-01	2013			2013_2	0
1	89/90	MM45	RE1754	2013-09-01	2013	2016-03-21	2016	2016	20
												<12
				?				2016	n.a.
1	140/141	MM63	RS1903	?		2017-02-21	2017_1	2017_1	n.a.
1	143/	MM64	RS2013	?		2017-02-21	2017_2	2017_2	n.a.
												18
0	17/18	MM18	SP1447	2013-07-01	2013	2013-07-17	2013	2013	10	strong
				2013-07-01	2013			2014	10	weak
												<12
				2015-03-01	2015	2015-10-01		2015_1	80	medium
1	57/58	MM42	SR1696	2015-03-01	2015	2015-10-01	2015_2	2015_2	50	medium
												<12
1	102/95	MM49	SU1730	2015-05-01	2015	2016-01-26	2016_1	2016_1	40
1	104/	MM50	SU1796	2015-05-01	2015	2016-06-29	2016_2	2016_2	n.a.
												<12
				?				2014	20
				?				2015_1	n.e.		not enough infiltrate
				?				2015_2	n.e.		not enough infiltrate
				?				2016	n.e.		incomplete remission
0	150/151	MM67	VG1887	?		2017-01-26	2017	2017	n.a.
												48
				2007-11-05	2007			2010_1	10	weak
				2007-11-04	2007			2010_2	5	weak
				2007-11-03	2007			2012	20	weak
				2007-11-02	2007			2013_1	n.e.		no infiltrate
0	29/30	MM31	WA1493	2007-11-01	2007	2013-12-06	2013_2	2013_2	20	medium
												75
				2009-04-01	2009			2010_1	20
				2009-04-01	2009			2010_2	20
				2009-04-01	2009			2016_1	70
1	121/122	MM32	WA1752	2009-04-01	2009	2016-03-17	2016_2	2016_2	40	weak
												80
				2003-05-01	2003			2005	5	medium
1	9/10	MM12	WB1255	2003-05-01	2003	2011-10-18	2011	2011	5	medium
				2003-05-01	2003			2012	n.a.
												74
				2012-07-01	2012			2012_1	10
				2012-07-01	2012			2012_2	10
				2012-07-01	2012			2012_3	n.e.
				2012-07-01	2012			2013_1	n.e.
				2012-07-01	2012			2013_2	n.e.		not enough infiltrate
1	146/147	MM65	WC1816	2012-07-01	2012	2016-08-21	2016	2016	20
1	148/	MM66	WC 2070	2012-07-01	2012	2018-02-22	2018	2018	n.a
												108
				2008-07-01	2008			2008	40
				2008-07-01	2008			2011	40
				2008-07-01	2008			2016_1	90
1	129/130	MM59	WE1797	2008-07-01	2008	2016-07-04	2016	2016_2	80
1	137/	MM60	WE1892	2008-07-01	2008		2017	2017	70
												<12
1	11/12	MM13	ZG1282	2011-11-01	2011	2011-12-05	2011	2011	10	strong
			43 Patients (67 samples) sequenced
			18 Patients with longitudinal sequenced samples
