# Supplementary material for: Novel molecular subgroups within the context of receptor tyrosine kinase and adhesion signalling in multiple myeloma
Source: Blood Cancer J. 2021 Mar 4;11(3):51. doi: 10.1038/s41408-021-00442-2 (PMC7933144; doi:10.1038/s41408-021-00442-2)
Supplement: Supplementary file 8 — Table S8 [file 41408_2021_442_MOESM8_ESM.xlsx]

## Sheet: Tabelle1
Table S8 Genes selectively mutated in MSG1 that were found to be associated with an
FDA-approved drug using the drug gene interaction database (DGIdb).
Red thin letters: genes that are part of the core network.
Red bold letters: drugs that might be interesting for the treatment of MM.
Grey background: drugs that are not interesting for the treatment of MM.
Blue background: drugs that are already in use for the treatment of MM.
gene	drug	remarks	interaction_types	sources	pmids
PAPOLA	ETOPOSIDE	active and available cytostatic		NCI	15503822
CD83	SULFASALAZINE			NCI	11471196
PLAUR	INTERFERON GAMA-1B			NCI	8049441
PLAUR	TENECTEPLASE			DrugBank	15231724|11447759|12210068
PLAUR	FILGRASTIM	regularly given for the tratment of Neutropenia		NCI	15747404
PLAUR	UROKINASE			TdgClinicalTrial|DrugBank	14679304|14720519|17327908|12817472|12615913|14688365
PLAUR	ALTEPLASE			DrugBank	17139284|17016423
PLAUR	ANISTREPLASE			DrugBank	17139284|17016423
PLAUR	RETEPLASE			DrugBank	17139284|17016423
PTGS1	MESALAMINE		inhibitor	TdgClinicalTrial|ChemblInteractions|TEND|DrugBank|TTD	12950415|11752352
PTGS1	INDOMETHACIN		inhibitor	PharmGKB|ChemblInteractions|TEND|DrugBank	15891886|15700751|15743404|15887968|15831902
PTGS1	MINOXIDIL		inducer	DrugBank	10616041|9008235|7560228
PTGS1	NABUMETONE		inhibitor	TdgClinicalTrial|TEND|DrugBank	7554708|9481468|16469680|11525777
PTGS1	TENOXICAM		inhibitor	TdgClinicalTrial|TEND|DrugBank	17017983|11563332|9175172|9152412|15943176
PTGS1	PIROXICAM		inhibitor	GuideToPharmacologyInteractions|ChemblInteractions|TEND|DrugBank	11952155|11785774|11153163|15464832|10381057
PTGS1	SULINDAC		inhibitor	TdgClinicalTrial|ChemblInteractions|TEND|DrugBank	10372826|12512695|10626810|12586211|10484067
PTGS1	DIETHYLCARBAMAZINE		inhibitor	DrugBank	15932636
PTGS1	ETODOLAC		inhibitor	TdgClinicalTrial|TEND|DrugBank	8566109|9146894|12358053|16473424|15198222
PTGS1	MEFENAMIC ACID		inhibitor	TdgClinicalTrial|GuideToPharmacologyInteractions|ChemblInteractions|TEND|DrugBank	9626023|11316248|7832763|16223958|9773153
PTGS1	NAPROXEN		inhibitor	TdgClinicalTrial|GuideToPharmacologyInteractions|ChemblInteractions|TEND|DrugBank	17541796
PTGS1	SULFASALAZINE		inhibitor	TdgClinicalTrial|ChemblInteractions|DrugBank	12950415
PTGS1	MELOXICAM		inhibitor	GuideToPharmacologyInteractions|DrugBank	10381787|10381057
PTGS1	CARPROFEN		inhibitor	DrugBank	15939622
PTGS1	DIFLUNISAL		inhibitor	TdgClinicalTrial|ChemblInteractions|TEND|DrugBank	8737748|12852483|15755648
PTGS1	SALICYLIC ACID		inhibitor	TdgClinicalTrial|TEND|DrugBank|TTD	15035793|15840771|14746879|16368818|5284360|11752352|15871445
PTGS1	ASPIRIN		inhibitor	TdgClinicalTrial|GuideToPharmacologyInteractions|ChemblInteractions|TEND|DrugBank	17259075|17030227|17078596|17319904|11752352|17131625
PTGS1	OXAPROZIN		inhibitor	GuideToPharmacologyInteractions|ChemblInteractions|DrugBank	19338579|9831331|15324530|19952416|17024689
PTGS1	KETOPROFEN		inhibitor	TdgClinicalTrial|GuideToPharmacologyInteractions|ChemblInteractions|TEND|DrugBank	11811354|14987823|14513718|10929089|15476667
PTGS1	BALSALAZIDE DISODIUM		inhibitor	ChemblInteractions|DrugBank|TTD	12950415|11752352|17139284|17016423|19743890
PTGS1	DICLOFENAC		inhibitor	TdgClinicalTrial|GuideToPharmacologyInteractions|ChemblInteractions|TEND
PTGS1	FENOPROFEN		inhibitor	TdgClinicalTrial|GuideToPharmacologyInteractions|TEND
PTGS1	FLURBIPROFEN		inhibitor	GuideToPharmacologyInteractions|ChemblInteractions|TEND
PTGS1	IBUPROFEN		inhibitor	TdgClinicalTrial|GuideToPharmacologyInteractions|ChemblInteractions|TEND
PTGS1	KETOROLAC		inhibitor	TdgClinicalTrial|GuideToPharmacologyInteractions|TEND
PTGS1	MECLOFENAMIC ACID		inhibitor	TdgClinicalTrial|GuideToPharmacologyInteractions|TEND
PTGS1	NIMESULIDE		inhibitor	GuideToPharmacologyInteractions
PTGS1	ACETAMINOPHEN		inhibitor	TdgClinicalTrial|GuideToPharmacologyInteractions|ChemblInteractions|TEND
PTGS1	SALSALATE		inhibitor	TdgClinicalTrial|TEND|DrugBank|TTD	1680855|10452868|11752352|15242723
PTGS1	ANTIPYRINE		inhibitor	DrugBank	11695253
PTGS1	TIAPROFENIC ACID		inhibitor	DrugBank	14987823|14741265|15575422|14592549
PTGS1	LORNOXICAM		inhibitor	DrugBank	20399943|10450786|17516707|11846620
PTGS1	NEPAFENAC		inhibitor	TdgClinicalTrial|ChemblInteractions|TEND|DrugBank	10850857
PTGS1	KETOROLAC TROMETHAMINE		inhibitor	ChemblInteractions
PTGS1	OLSALAZINE SODIUM		inhibitor	ChemblInteractions
PTGS1	IBUPROFEN SODIUM		inhibitor	ChemblInteractions
PTGS1	DICLOFENAC EPOLAMINE		inhibitor	ChemblInteractions
PTGS1	DICLOFENAC SODIUM		inhibitor	ChemblInteractions
PTGS1	FENOPROFEN CALCIUM		inhibitor	ChemblInteractions
PTGS1	BISMUTH SUBSALICYLATE		inhibitor	ChemblInteractions
PTGS1	FLURBIPROFEN SODIUM		inhibitor	ChemblInteractions
PTGS1	TOLMETIN SODIUM		inhibitor	ChemblInteractions
PTGS1	DICLOFENAC POTASSIUM		inhibitor	ChemblInteractions
PTGS1	AMINOSALICYLATE POTASSIUM		inhibitor	ChemblInteractions
PTGS1	AMINOSALICYLATE SODIUM		inhibitor	ChemblInteractions
PTGS1	INDOMETHACIN SODIUM		inhibitor	ChemblInteractions
PTGS1	IBUPROFEN LYSINE		inhibitor	ChemblInteractions
PTGS1	NAPROXEN SODIUM		inhibitor	ChemblInteractions
PTGS1	MECLOFENAMATE SODIUM		inhibitor	ChemblInteractions
PTGS1	OXAPROZIN POTASSIUM		inhibitor	ChemblInteractions
PTGS1	FLUFENAMIC ACID			DrugBank	7864817
PTGS1	GINGER			NCI	14693173
PTGS1	TOLMETIN			TdgClinicalTrial|TEND
PTGS1	BALSALAZID			TdgClinicalTrial
PTGS1	HYDROCHLOROTHIAZIDE			NCI	11703585
PTGS1	DEXTROSE			DrugBank	10592235|17139284|17016423
PTGS1	ICOSAPENT ETHYL			TdgClinicalTrial
PTGS1	ZIDOVUDINE			NCI	18049160
P2RX7	ACEBUTOLOL		allosteric modulator	GuideToPharmacologyInteractions
P2RX7	MOCLOBEMIDE		allosteric modulator	GuideToPharmacologyInteractions
P2RX7	IVERMECTIN		allosteric modulator	GuideToPharmacologyInteractions
P2RX7	METHYCLOTHIAZIDE		antagonist	GuideToPharmacologyInteractions
P2RX7	BENZONATATE		antagonist	GuideToPharmacologyInteractions
NUBPL	ILOPERIDONE			PharmGKB
COL18A1	ANTAZOLINE HYDROCHLORIDE			NCI	15181823
COL18A1	ASCORBATE			NCI	12792883
COL18A1	VITAMIN E	was discussed in the context of colon carcinoma		NCI	12792883
COL18A1	TAMOXIFEN	known from mamma carcinoma therapy		NCI	16651433
COL18A1	BEVACIZUMAB	monoclonal antibody for the inhibition of angiogenesis		PharmGKB
COL18A1	ASPIRIN			NCI	11353854
COL18A1	THROMBIN			NCI	15615851
COL18A1	PEMETREXED DISODIUM	standard therapy for lung carcinoma		PharmGKB
COL18A1	COLLAGENASE CLOSTRIDIUM HISTOLYTICUM			ChemblInteractions
COL18A1	OCRIPLASMIN			ChemblInteractions
COL18A1	GLUTAMINE			NCI	16572858
COL18A1	HYDROGEN PEROXIDE			NCI	12832291
AVPR2	DESMOPRESSIN ACETATE		agonist	ChemblInteractions|DrugBank	16333859|18761325|11752352
AVPR2	VASOPRESSIN		agonist	TdgClinicalTrial|GuideToPharmacologyInteractions|ChemblInteractions|TEND|DrugBank|TTD	17020465|16333859|17287200|16563128|11752352
AVPR2	CONIVAPTAN		antagonist	TdgClinicalTrial|GuideToPharmacologyInteractions|TEND|DrugBank|TTD	19057376|17919259|16522696|16843091|20054444|17202666|11752352|17428103|19663609|17592003|15659304|19695403
AVPR2	TERLIPRESSIN		agonist	TdgClinicalTrial|TEND|DrugBank	17020465|16333859|17287200|16563128
AVPR2	TOLVAPTAN		antagonist	TdgClinicalTrial|GuideToPharmacologyInteractions|ChemblInteractions|TEND|DrugBank|TTD	19337422|20868352
AVPR2	LABETALOL		agonist	GuideToPharmacologyInteractions
AVPR2	OXYTOCIN		agonist	GuideToPharmacologyInteractions
AVPR2	ATOSIBAN		antagonist	GuideToPharmacologyInteractions
AVPR2	APRACLONIDINE		antagonist	GuideToPharmacologyInteractions
AVPR2	MERCAPTOPURINE		antagonist	GuideToPharmacologyInteractions
AVPR2	LYPRESSIN		agonist	ChemblInteractions
AVPR2	VASOPRESSIN TANNATE		agonist	ChemblInteractions
AVPR2	CONIVAPTAN HYDROCHLORIDE		antagonist	ChemblInteractions
KCNA6	DALFAMPRIDINE		antagonist|blocker	ChemblInteractions|DrugBank	16472864
KCNA6	GUANIDINE HYDROCHLORIDE		blocker	ChemblInteractions
NR4A1	CYCLOSPORINE	immune supressive used in stem cell transplants		NCI	7831306
NR4A1	LEVODOPA	used in the therapy of Parkinson disease		NCI	16930409|15896973
NR4A1	MORPHINE			NCI	10719211
NR4A1	NICOTINE			NCI	12111438|11979430
NR4A1	TRETINOIN	used for the treatment of promyelocytic leukemia		NCI	11602619
NR4A1	HALOPERIDOL	used for neuroleptocs, toxic and rarely available		NCI	16893530
NR4A1	ETOPOSIDE	active and available cytostatic		NCI	12046067
NR4A1	ACETYLCYSTEINE			NCI	8647183
HDAC7	ROMIDEPSIN	HDAC-Inhibitor, currently tested in T-NHL study	inhibitor	MyCancerGenome|TdgClinicalTrial|GuideToPharmacologyInteractions|ChemblInteractions
HDAC7	BELINOSTAT	HDAC-Inhibitor, currently tested in T-NHL study	inhibitor	TALC|MyCancerGenome|TdgClinicalTrial|GuideToPharmacologyInteractions|ChemblInteractions
HDAC7	PANOBINOSTAT	already approved for MM	inhibitor	TALC|MyCancerGenome|TdgClinicalTrial|GuideToPharmacologyInteractions
HDAC7	PANOBINOSTAT LACTATE	Histon-Deacetylase-Inhibitoren metabolite	inhibitor	ChemblInteractions
HDAC7	VORINOSTAT	was already tested in MM, not availbale anymore, replaced by Panobinostat	inhibitor	TALC|MyCancerGenome
HDAC7	VALPROIC ACID	epilepsy drug, also tested for MDS, probably not better than Panobinostat	inhibitor	TALC
HDAC7	SODIUM PHENYLBUTYRATE		inhibitor	TALC
TNNC2	FELODIPINE		other	DrugBank	3178884|10592235
UBASH3B	GEMCITABINE			PharmGKB
PTH1R	PARATHYROID HORMONE		activator|agonist	TdgClinicalTrial|ChemblInteractions|DrugBank	10837469
PTH1R	TERIPARATIDE		binder|agonist	TdgClinicalTrial|ChemblInteractions|TEND|DrugBank|TTD	11752352
PTH1R	TERIPARATIDE ACETATE		agonist	ChemblInteractions
PTH1R	ESTRADIOL			NCI	8704348
PTH1R	DEXAMETHASONE			NCI	7883858
RB1	Ribociclib	CDK4/6 inhibitorr, approved for mama carconoma		CKB	27542767|28151717|24795392
RB1	EVEROLIMUS	mTOR inhibitor, approved for mama carcinoma and renal cell carcinoma		CKB	28151717
RB1	DEXAMETHASONE	Glucocorticoid		CKB	28151717
RB1	TOPOTECAN	cytostatic, established fo oviarian cancer and small cell lung cancer		CKB	26826116
RB1	ASPARAGINASE	established for the treatment of ALL		CKB	28151717
RB1	PALBOCICLIB	CDK4/6 inhibitor, approved for mama carcinoma		CKB|CGI|CIViC	27012813|22711607|20473330|27020857|26649278|27488531|20354191
RB1	INSULIN HUMAN			DrugBank	17139284|17016423
RB1	TRAMETINIB	MEK/RAF inhibitor		CKB	27488531
RB1	VORINOSTAT	was already tested in MM, not availbale anymore, replaced by Panobinostat		CKB	18483379|23498719
RB1	MERCAPTOPURINE	oral cytostatic, given as maintenance therapy in ALL		CKB	28151717
RB1	SIROLIMUS	immunosuppressant, available		CKB	21468343|23454836|1689463
RB1	TRETINOIN	used for the treatment of promyelocytic leukemia		NCI	7521842
RB1	BORTEZOMIB			CKB	28151717
RB1	PREDNISOLONE			CKB	28151717
RB1	METHOTREXATE	established cytostatic, but not in MM		CKB	28151717
COL1A1	ZOLEDRONIC ACID	medication to treat bone disease		PharmGKB
COL1A1	COLLAGENASE CLOSTRIDIUM HISTOLYTICUM			TdgClinicalTrial|ChemblInteractions|TEND|DrugBank	15659034|12101112|17440987|12855673|12535212
COL1A1	SOMATROPIN			PharmGKB
COL1A1	OCRIPLASMIN			ChemblInteractions
CRMP1	METHIMAZOLE			NCI	11694350
EP300	METHYLPHENIDATE	also known als Ritalin	inhibitor	GuideToPharmacologyInteractions
C5	ECULIZUMAB		antibody|inhibitor	TdgClinicalTrial|ChemblInteractions|TEND|DrugBank|TTD	20378572|17989688|18784156|16990386|19399743|11752352|17139284|20011245|17016423|17702897
CYP2B6	TICLOPIDINE		inhibitor	GuideToPharmacologyInteractions
CYP2B6	TESTOSTERONE			NCI	10630892
CYP2B6	THIOTEPA			PharmGKB
CYP2B6	NEVIRAPINE			NCI	17041008
CYP2B6	STAVUDINE			PharmGKB
CYP2B6	RITONAVIR			NCI	14977870
CYP2B6	CYCLOPHOSPHAMIDE			PharmGKB|NCI	15746054|15228172|8242617|15919850
CYP2B6	PHENOBARBITAL			PharmGKB|NCI	14977870
CYP2B6	LAMIVUDINE			PharmGKB
CYP2B6	MEPERIDINE			PharmGKB
CYP2B6	PRASUGREL			FDA
CYP2B6	CARBAMAZEPINE			PharmGKB|NCI	14977870
CYP2B6	EFAVIRENZ			NCI|FDA	17041008
CYP2B6	DIAZEPAM			PharmGKB
CYP2B6	SELEGILINE			PharmGKB
CYP2B6	BUPROPION			PharmGKB
CYP2B6	ARTEMISININ			PharmGKB
CYP2B6	MEPHENYTOIN			PharmGKB
CYP2B6	ETHINYL ESTRADIOL			PharmGKB
CYP2B6	MIDAZOLAM			PharmGKB
CYP2B6	BIFONAZOLE			DrugBank	10592235
CYP2B6	CLOPIDOGREL			PharmGKB
CYP2B6	BICALUTAMIDE			NCI	9622849
CYP2B6	COLCHICINE			NCI	12815172
CYP2B6	TAMOXIFEN			PharmGKB
CYP2B6	IFOSFAMIDE			PharmGKB
DDB1	THALIDOMIDE		inhibitor	ChemblInteractions
DDB1	LENALIDOMIDE		inhibitor	ChemblInteractions
DDB1	POMALIDOMIDE		inhibitor	ChemblInteractions
FGF6	BUPIVACAINE			NCI	10838161
CHRNG	DOXACURIUM CHLORIDE		antagonist	ChemblInteractions
CHRNG	TUBOCURARINE CHLORIDE		antagonist	ChemblInteractions
CHRNG	PANCURONIUM BROMIDE		antagonist	ChemblInteractions
CHRNG	PIPECURONIUM BROMIDE		antagonist	ChemblInteractions
CHRNG	ATRACURIUM BESYLATE		antagonist	ChemblInteractions
CHRNG	METOCURINE IODIDE		antagonist	ChemblInteractions
CHRNG	SUCCINYLCHOLINE CHLORIDE		agonist	ChemblInteractions
CHRNG	VECURONIUM BROMIDE		antagonist	ChemblInteractions
CHRNG	ROCURONIUM BROMIDE		antagonist	ChemblInteractions
CHRNG	MIVACURIUM CHLORIDE		antagonist	ChemblInteractions
CHRNG	GALLAMINE TRIETHIODIDE		antagonist	ChemblInteractions
CHRNG	CISATRACURIUM BESYLATE		antagonist	ChemblInteractions
CHRNG	DECAMETHONIUM BROMIDE		partial agonist	ChemblInteractions
FECH	METHYL AMINOLEVULINATE		activator	TTD
FECH	CHOLIC ACID			DrugBank	10592235|17139284|17016423
TRPM2	CLOTRIMAZOLE		channel blocker	GuideToPharmacologyInteractions
TRPM2	ECONAZOLE		channel blocker	GuideToPharmacologyInteractions
TRPM2	FLUFENAMIC ACID		channel blocker	GuideToPharmacologyInteractions
TRPM2	MICONAZOLE		channel blocker	GuideToPharmacologyInteractions
TRPM2	GADOBENATE DIMEGLUMINE		channel blocker	GuideToPharmacologyInteractions
red thin letters: genes included in core network
red bold letters: drugs might be interesting for MM therapy
grey background: drugs not intersting for the treatment of MM
blue background: drugs that are already used in MM therapy
